# Supplementary material for: Crystal structure of 3-benzyl­sulfanyl-6-(5-methyl-1,2-oxazol-3-yl)-1,2,4-triazolo[3,4-b][1,3,4]thia­diazole
Source: Acta Crystallogr E Crystallogr Commun. 2015 Oct 3;71(Pt 11):o809–10. doi: 10.1107/S2056989015017351 (PMC4645033; doi:10.1107/S2056989015017351)
Supplement: Supplementary file 1 [file e-71-0o809-sup1.cif]

##############################################################################
#                                                                            #
# This CIF contains the data in a paper accepted for publication in          #
# Acta Crystallographica Section E. It conforms to the requirements of       #
# Notes for Authors for Acta Crystallographica Section E, and has been       #
# peer reviewed under the auspices of the IUCr Commission on Journals.       #
#                                                                            #
# Full details of the Crystallographic Information File format               #
# are given in the paper "The Crystallographic Information File (CIF):       #
# a New Standard Archive File for Crystallography" by S. R. Hall, F. H.      #
# Allen and I. D. Brown [Acta Cryst. (1991), A47, 655-685].                  #
#                                                                            #
# The current version of the core CIF dictionary is obtainable from          #
# ftp://ftp.iucr.org/pub/cif_core.dic.                                       #
#                                                                            #
# Software is freely available for graphical display of the structure(s)     #
# in this CIF. For information consult the CIF software page                 #
# http://www.iucr.org/resources/cif/software.                                #
#                                                                            #
# This file may be used for bona fide research purposes within the           #
# scientific community so long as proper attribution is given to the journal # 
# article from which it was obtained.                                        #
#                                                                            #
##############################################################################
data_global
_audit_creation_method     'PLATON <TABLE ACC> option'
_journal_date_recd_electronic     2015-09-14
_journal_date_accepted     2015-09-17
_journal_name_full     'Acta Crystallographica, Section E'
_journal_year     2015
_journal_volume     71
_journal_issue     11
_journal_page_first     o809
_journal_page_last     o810
_journal_paper_category     HO
_journal_paper_doi     10.1107/S2056989015017351
_journal_coeditor_code     TK5386
_publ_contact_author_name
;
V. Rajeswar Rao
;
_publ_contact_author_address
;
Department of Chemistry,
National Institute of Technology,
Warangal,
India
;
_publ_contact_author_email     'rajeswarnitw@gmail.com'
_publ_contact_author_fax     ?
_publ_contact_author_phone     ?
_publ_section_title
;\
Crystal structure of
3-benzylsulfanyl-6-(5-methyl-1,2-oxazol-3-yl)-1,2,4-triazolo[3,4-<i>b</i>][1,\
3,4]thiadiazole
;
loop_
    _publ_author_name
    _publ_author_address
    'Krishnaiah Vaarla'
;
Department of Chemistry,
National Institute of Technology,
Warangal, Telangana 506004,
India
;
    'V. Rajeswar Rao'
;
Department of Chemistry,
National Institute of Technology,
Warangal, Telangana 506004,
India
;
    'Akkurt, Mehmet'
;
Department of Physics,
Faculty of Sciences,
Erciyes University,
38039 Kayseri,
Turkey
;
_publ_section_synopsis     .
data_I
_database_code_depnum_ccdc_archive 'CCDC 1425251'
_chemical_name_systematic
;\
3-Benzylsulfanyl-6-(5-methyl-1,2-oxazol-3-yl)-1,2,4-\
triazolo[3,4-<i>b</i>][1,3,4]thiadiazole
;
_chemical_name_common     ?
_chemical_formula_moiety     'C14 H11 N5 O S2'
_chemical_formula_sum     'C14 H11 N5 O S2'
_chemical_formula_structural     ?
_chemical_formula_iupac     'C14 H11 N5 O S2'
_chemical_formula_weight     329.40
_chemical_melting_point     ?
_symmetry_cell_setting     orthorhombic
_symmetry_space_group_name_H-M     'P c a 21'
_symmetry_space_group_name_Hall     'P 2c -2ac'
loop_
    _space_group_symop_id
    _space_group_symop_operation_xyz
    1 x,y,z
    2 -x,-y,1/2+z
    3 1/2-x,y,1/2+z
    4 1/2+x,-y,z
_cell_length_a     16.271(5)
_cell_length_b     5.3804(13)
_cell_length_c     16.700(4)
_cell_angle_alpha     90
_cell_angle_beta     90
_cell_angle_gamma     90
_cell_volume     1462.0(7)
_cell_formula_units_Z     4
_cell_measurement_reflns_used     5610
_cell_measurement_theta_min     5.007
_cell_measurement_theta_max     55.621
_cell_measurement_temperature     296(2)
_cell_special_details
;
;
_exptl_crystal_description     block
_exptl_crystal_colour     colourless
_exptl_crystal_size_max     0.500
_exptl_crystal_size_mid     0.450
_exptl_crystal_size_min     0.300
_exptl_crystal_size_rad     ?
_exptl_crystal_density_diffrn     1.497
_exptl_crystal_density_meas     ?
_exptl_crystal_density_method     'Not Measured'
_exptl_crystal_F_000     680
_exptl_absorpt_coefficient_mu     0.373
_exptl_absorpt_correction_type     multi-scan
_exptl_absorpt_process_details
;
(SADABS; Bruker, 1999)
;
_exptl_absorpt_correction_T_min     0.8355
_exptl_absorpt_correction_T_max     0.8964
_exptl_special_details
;
;
_diffrn_ambient_temperature     296(2)
_diffrn_radiation_type     MoK\a
_diffrn_radiation_wavelength     0.71073
_diffrn_radiation_source     'fine-focus sealed tube'
_diffrn_radiation_monochromator     graphite
_diffrn_measurement_device_type     'Bruker Kappa APEXII CCD'
_diffrn_measurement_method     '\w and \f scan'
_diffrn_detector_area_resol_mean     ?
_diffrn_reflns_number     10433
_diffrn_reflns_av_R_equivalents     0.0268
_diffrn_reflns_theta_min     2.79
_diffrn_reflns_theta_max     28.40
_diffrn_reflns_theta_full     25.24
_diffrn_measured_fraction_theta_max     0.974
_diffrn_measured_fraction_theta_full     0.999
_diffrn_reflns_limit_h_min     -20
_diffrn_reflns_limit_h_max     21
_diffrn_reflns_limit_k_min     -6
_diffrn_reflns_limit_k_max     7
_diffrn_reflns_limit_l_min     -16
_diffrn_reflns_limit_l_max     21
_diffrn_reflns_reduction_process
;
;
_diffrn_standards_number     ?
_diffrn_standards_interval_count     ?
_diffrn_standards_interval_time     ?
_diffrn_standards_decay_%     ?
_refine_special_details
;
Refinement on <i>F</i>^2^ for ALL reflections except those flagged by the user
for potential systematic errors. Weighted <i>R</i>-factors <i>wR</i> and all
goodnesses of fit <i>S</i> are based on <i>F</i>^2^, conventional
<i>R</i>-factors <i>R</i> are based on <i>F</i>, with <i>F</i> set to zero for
negative <i>F</i>^2^. The observed criterion of <i>F</i>^2^ > \s(<i>F</i>^2^)
is used only for calculating -<i>R</i>-factor-obs <i>etc</i>. and is not
relevant to the choice of reflections for refinement. <i>R</i>-factors based
on <i>F</i>^2^ are statistically about twice as large as those based on
<i>F</i>, and <i>R</i>-factors based on ALL data will be even larger.
;
_reflns_number_total     3117
_reflns_number_gt     2905
_reflns_threshold_expression     I>2\s(I)
_refine_ls_structure_factor_coef     Fsqd
_refine_ls_matrix_type     full
_refine_ls_R_factor_all     0.0344
_refine_ls_R_factor_gt     0.0312
_refine_ls_wR_factor_gt     0.0753
_refine_ls_wR_factor_ref     0.0771
_refine_ls_goodness_of_fit_ref     1.079
_refine_ls_restrained_S_all     1.079
_refine_ls_number_reflns     3117
_refine_ls_number_parameters     200
_refine_ls_number_restraints     1
_refine_ls_number_constraints     ?
_refine_ls_hydrogen_treatment     constr
_refine_ls_weighting_scheme     calc
_refine_ls_weighting_details
              'w=1/[\s^2^(Fo^2^)+(0.0411P)^2^+0.1925P] where P=(Fo^2^+2Fc^2^)/3'
_atom_sites_solution_hydrogens     geom
_atom_sites_solution_primary     ?
_atom_sites_solution_secondary     ?
_refine_ls_shift/su_max     0.001
_refine_ls_shift/su_mean     0.000
_refine_diff_density_max     0.178
_refine_diff_density_min     -0.199
_refine_ls_extinction_method     'none'
_refine_ls_abs_structure_details
;
Flack (1983)
;
_refine_ls_abs_structure_Flack     0.02(2)
loop_
    _atom_type_symbol
    _atom_type_description
    _atom_type_scat_dispersion_real
    _atom_type_scat_dispersion_imag
    _atom_type_scat_source
    C C 0.0033 0.0016 ' International Tables Vol C Tables 4.2.6.8 and 6.1.1.4'
    H H 0.0000 0.0000 ' International Tables Vol C Tables 4.2.6.8 and 6.1.1.4'
    N N 0.0061 0.0033 ' International Tables Vol C Tables 4.2.6.8 and 6.1.1.4'
    O O 0.0106 0.0060 ' International Tables Vol C Tables 4.2.6.8 and 6.1.1.4'
    S S 0.1246 0.1234 ' International Tables Vol C Tables 4.2.6.8 and 6.1.1.4'
_computing_data_collection
;
APEX2 (Bruker, 2004)
;
_computing_cell_refinement
;
APEX2 and SAINT (Bruker, 2004)
;
_computing_data_reduction
;
SAINT and XPREP (Bruker, 2004)
;
_computing_structure_solution
;
SIR92 (Altomare <i>et al.</i>,  1993)
;
_computing_structure_refinement
;
SHELXL2014 (Sheldrick, 2015)
;
_computing_molecular_graphics
;
ORTEP-3 for Windows (Farrugia, 2012)
;
_computing_publication_material
;
WinGX (Farrugia, 2012) and PLATON (Spek, 2009)
;
loop_
    _atom_site_type_symbol
    _atom_site_label
    _atom_site_fract_x
    _atom_site_fract_y
    _atom_site_fract_z
    _atom_site_U_iso_or_equiv
    _atom_site_thermal_displace_type
    _atom_site_calc_flag
    _atom_site_refinement_flags
    _atom_site_occupancy
    _atom_site_disorder_assembly
    _atom_site_disorder_group
    S S1 0.58876(4) 0.55792(12) 0.27749(5) 0.0430(2) Uani d . 1.000 . .
    S S2 0.56435(4) 0.13539(13) 0.56223(5) 0.0480(2) Uani d . 1.000 . .
    O O1 0.41434(13) 1.1668(4) 0.26095(13) 0.0513(7) Uani d . 1.000 . .
    N N1 0.47539(15) 0.9833(5) 0.26294(16) 0.0500(9) Uani d . 1.000 . .
    N N2 0.51832(12) 0.5539(4) 0.41898(14) 0.0359(6) Uani d . 1.000 . .
    N N3 0.57592(12) 0.3670(4) 0.41555(14) 0.0348(6) Uani d . 1.000 . .
    N N4 0.66919(15) 0.1462(4) 0.35159(18) 0.0478(8) Uani d . 1.000 . .
    N N5 0.65754(15) 0.0517(4) 0.42870(17) 0.0464(8) Uani d . 1.000 . .
    C C1 0.30250(19) 1.3389(5) 0.3361(2) 0.0539(10) Uani d . 1.000 . .
    C C2 0.37083(16) 1.1579(4) 0.32957(17) 0.0396(8) Uani d . 1.000 . .
    C C3 0.40056(18) 0.9771(5) 0.37679(18) 0.0415(8) Uani d . 1.000 . .
    C C4 0.46538(15) 0.8755(4) 0.33223(17) 0.0350(7) Uani d . 1.000 . .
    C C5 0.52042(14) 0.6671(4) 0.35064(17) 0.0342(7) Uani d . 1.000 . .
    C C6 0.61891(16) 0.3354(4) 0.34707(18) 0.0381(7) Uani d . 1.000 . .
    C C7 0.60185(15) 0.1833(5) 0.46600(18) 0.0388(8) Uani d . 1.000 . .
    C C8 0.61793(19) 0.3882(5) 0.6143(2) 0.0488(9) Uani d . 1.000 . .
    C C9 0.70934(17) 0.3711(4) 0.60716(16) 0.0391(8) Uani d . 1.000 . .
    C C10 0.7528(2) 0.5388(5) 0.5610(2) 0.0523(9) Uani d . 1.000 . .
    C C11 0.8368(2) 0.5174(7) 0.5528(3) 0.0639(11) Uani d . 1.000 . .
    C C12 0.8789(2) 0.3276(7) 0.5891(2) 0.0603(11) Uani d . 1.000 . .
    C C13 0.8372(2) 0.1623(6) 0.6353(3) 0.0628(11) Uani d . 1.000 . .
    C C14 0.7532(2) 0.1828(6) 0.6448(2) 0.0556(11) Uani d . 1.000 . .
    H H1A 0.32400 1.49870 0.35070 0.0810 Uiso c RU 1.000 . .
    H H1B 0.26440 1.28400 0.37630 0.0810 Uiso c RU 1.000 . .
    H H1C 0.27480 1.35110 0.28550 0.0810 Uiso c RU 1.000 . .
    H H3 0.38240 0.93020 0.42740 0.0500 Uiso c RU 1.000 . .
    H H8A 0.59980 0.54590 0.59240 0.0590 Uiso c RU 1.000 . .
    H H8B 0.60300 0.38470 0.67050 0.0590 Uiso c RU 1.000 . .
    H H10 0.72510 0.66720 0.53530 0.0630 Uiso c RU 1.000 . .
    H H11 0.86540 0.63330 0.52220 0.0770 Uiso c RU 1.000 . .
    H H12 0.93530 0.31210 0.58220 0.0730 Uiso c RU 1.000 . .
    H H13 0.86540 0.03440 0.66070 0.0750 Uiso c RU 1.000 . .
    H H14 0.72560 0.06900 0.67690 0.0670 Uiso c RU 1.000 . .
loop_
    _atom_site_aniso_label
    _atom_site_aniso_U_11
    _atom_site_aniso_U_22
    _atom_site_aniso_U_33
    _atom_site_aniso_U_12
    _atom_site_aniso_U_13
    _atom_site_aniso_U_23
    S1 0.0443(3) 0.0412(3) 0.0434(4) 0.0021(3) 0.0010(3) -0.0021(3)
    S2 0.0399(3) 0.0460(3) 0.0582(4) -0.0038(3) 0.0005(4) 0.0125(3)
    O1 0.0461(11) 0.0513(11) 0.0566(15) 0.0077(8) -0.0012(9) 0.0149(10)
    N1 0.0457(13) 0.0496(13) 0.0546(18) 0.0096(10) 0.0017(11) 0.0107(12)
    N2 0.0286(10) 0.0314(10) 0.0476(13) 0.0009(7) -0.0017(9) -0.0029(9)
    N3 0.0276(9) 0.0299(10) 0.0470(13) 0.0001(7) -0.0024(9) -0.0055(9)
    N4 0.0436(13) 0.0434(12) 0.0564(15) 0.0092(10) -0.0002(12) -0.0080(11)
    N5 0.0415(12) 0.0367(12) 0.0611(16) 0.0062(9) -0.0050(12) -0.0029(11)
    C1 0.0434(15) 0.0392(14) 0.079(2) 0.0064(11) -0.0022(16) 0.0071(15)
    C2 0.0334(12) 0.0312(12) 0.0543(17) -0.0041(9) -0.0055(11) -0.0018(12)
    C3 0.0426(14) 0.0345(12) 0.0474(17) 0.0023(10) -0.0002(12) 0.0018(12)
    C4 0.0322(11) 0.0280(10) 0.0449(15) -0.0040(8) -0.0077(10) -0.0004(10)
    C5 0.0303(11) 0.0272(11) 0.0450(15) -0.0033(8) -0.0048(11) -0.0058(10)
    C6 0.0332(12) 0.0334(11) 0.0478(15) -0.0024(9) -0.0036(12) -0.0068(11)
    C7 0.0312(12) 0.0342(12) 0.0509(16) -0.0024(9) -0.0054(11) -0.0011(11)
    C8 0.0520(17) 0.0423(14) 0.0522(18) 0.0040(12) 0.0088(14) -0.0035(13)
    C9 0.0451(14) 0.0368(12) 0.0354(14) -0.0027(10) 0.0008(11) -0.0051(11)
    C10 0.0605(17) 0.0420(14) 0.0544(17) -0.0026(12) -0.0032(17) 0.0069(14)
    C11 0.059(2) 0.0688(19) 0.064(2) -0.0199(16) 0.0027(18) 0.0050(18)
    C12 0.0470(17) 0.072(2) 0.062(2) -0.0033(15) -0.0081(15) -0.0165(18)
    C13 0.057(2) 0.0575(19) 0.074(2) 0.0046(15) -0.0232(18) 0.0005(17)
    C14 0.0602(19) 0.0467(16) 0.060(2) -0.0040(13) -0.0082(15) 0.0126(15)
_geom_special_details
;
Bond distances, angles <i>etc</i>. have been calculated using the rounded
fractional coordinates. All su's are estimated from the variances of the
(full) variance-covariance matrix. The cell e.s.d.'s are taken into account in
the estimation of distances, angles and torsion angles
;
loop_
    _geom_bond_atom_site_label_1
    _geom_bond_atom_site_label_2
    _geom_bond_site_symmetry_1
    _geom_bond_site_symmetry_2
    _geom_bond_distance
    _geom_bond_publ_flag
    S1 C5 . . 1.753(3) no
    S1 C6 . . 1.739(3) no
    S2 C7 . . 1.738(3) no
    S2 C8 . . 1.835(3) no
    O1 N1 . . 1.401(3) no
    O1 C2 . . 1.348(4) no
    N1 C4 . . 1.305(4) no
    N2 N3 . . 1.376(3) no
    N2 C5 . . 1.294(4) no
    N3 C6 . . 1.351(4) no
    N3 C7 . . 1.366(4) no
    N4 N5 . . 1.397(4) no
    N4 C6 . . 1.308(3) no
    N5 C7 . . 1.308(4) no
    C1 C2 . . 1.482(4) no
    C2 C3 . . 1.342(4) no
    C3 C4 . . 1.402(4) no
    C4 C5 . . 1.468(3) no
    C8 C9 . . 1.495(4) no
    C9 C10 . . 1.382(4) no
    C9 C14 . . 1.390(4) no
    C10 C11 . . 1.378(5) no
    C11 C12 . . 1.371(5) no
    C12 C13 . . 1.359(5) no
    C13 C14 . . 1.380(5) no
    C1 H1A . . 0.9600 no
    C1 H1B . . 0.9600 no
    C1 H1C . . 0.9600 no
    C3 H3 . . 0.9300 no
    C8 H8A . . 0.9700 no
    C8 H8B . . 0.9700 no
    C10 H10 . . 0.9300 no
    C11 H11 . . 0.9300 no
    C12 H12 . . 0.9300 no
    C13 H13 . . 0.9300 no
    C14 H14 . . 0.9300 no
loop_
    _geom_angle_atom_site_label_1
    _geom_angle_atom_site_label_2
    _geom_angle_atom_site_label_3
    _geom_angle_site_symmetry_1
    _geom_angle_site_symmetry_2
    _geom_angle_site_symmetry_3
    _geom_angle
    _geom_angle_publ_flag
    C5 S1 C6 . . . 86.79(13) no
    C7 S2 C8 . . . 99.29(14) no
    N1 O1 C2 . . . 109.1(2) no
    O1 N1 C4 . . . 104.2(2) no
    N3 N2 C5 . . . 106.8(2) no
    N2 N3 C6 . . . 118.7(2) no
    N2 N3 C7 . . . 135.6(2) no
    C6 N3 C7 . . . 105.7(2) no
    N5 N4 C6 . . . 104.6(2) no
    N4 N5 C7 . . . 109.6(2) no
    O1 C2 C1 . . . 115.7(2) no
    O1 C2 C3 . . . 109.6(2) no
    C1 C2 C3 . . . 134.7(3) no
    C2 C3 C4 . . . 104.0(3) no
    N1 C4 C3 . . . 113.0(2) no
    N1 C4 C5 . . . 116.7(2) no
    C3 C4 C5 . . . 130.2(3) no
    S1 C5 N2 . . . 118.27(17) no
    S1 C5 C4 . . . 119.8(2) no
    N2 C5 C4 . . . 121.9(2) no
    S1 C6 N3 . . . 109.44(17) no
    S1 C6 N4 . . . 138.7(2) no
    N3 C6 N4 . . . 111.9(3) no
    S2 C7 N3 . . . 124.7(2) no
    S2 C7 N5 . . . 127.1(2) no
    N3 C7 N5 . . . 108.2(3) no
    S2 C8 C9 . . . 112.91(19) no
    C8 C9 C10 . . . 120.9(2) no
    C8 C9 C14 . . . 121.3(2) no
    C10 C9 C14 . . . 117.8(3) no
    C9 C10 C11 . . . 120.6(3) no
    C10 C11 C12 . . . 120.9(3) no
    C11 C12 C13 . . . 119.3(3) no
    C12 C13 C14 . . . 120.5(3) no
    C9 C14 C13 . . . 121.0(3) no
    C2 C1 H1A . . . 110.00 no
    C2 C1 H1B . . . 109.00 no
    C2 C1 H1C . . . 109.00 no
    H1A C1 H1B . . . 109.00 no
    H1A C1 H1C . . . 109.00 no
    H1B C1 H1C . . . 109.00 no
    C2 C3 H3 . . . 128.00 no
    C4 C3 H3 . . . 128.00 no
    S2 C8 H8A . . . 109.00 no
    S2 C8 H8B . . . 109.00 no
    C9 C8 H8A . . . 109.00 no
    C9 C8 H8B . . . 109.00 no
    H8A C8 H8B . . . 108.00 no
    C9 C10 H10 . . . 120.00 no
    C11 C10 H10 . . . 120.00 no
    C10 C11 H11 . . . 120.00 no
    C12 C11 H11 . . . 119.00 no
    C11 C12 H12 . . . 120.00 no
    C13 C12 H12 . . . 120.00 no
    C12 C13 H13 . . . 120.00 no
    C14 C13 H13 . . . 120.00 no
    C9 C14 H14 . . . 120.00 no
    C13 C14 H14 . . . 119.00 no
loop_
    _geom_torsion_atom_site_label_1
    _geom_torsion_atom_site_label_2
    _geom_torsion_atom_site_label_3
    _geom_torsion_atom_site_label_4
    _geom_torsion_site_symmetry_1
    _geom_torsion_site_symmetry_2
    _geom_torsion_site_symmetry_3
    _geom_torsion_site_symmetry_4
    _geom_torsion
    _geom_torsion_publ_flag
    C5 S1 C6 N4 . . . . 178.0(3) no
    C6 S1 C5 N2 . . . . -0.6(2) no
    C6 S1 C5 C4 . . . . -178.2(2) no
    C5 S1 C6 N3 . . . . -0.21(18) no
    C8 S2 C7 N5 . . . . 104.8(3) no
    C8 S2 C7 N3 . . . . -76.5(2) no
    C7 S2 C8 C9 . . . . -58.4(2) no
    N1 O1 C2 C1 . . . . -179.0(2) no
    C2 O1 N1 C4 . . . . -0.2(3) no
    N1 O1 C2 C3 . . . . 0.1(3) no
    O1 N1 C4 C3 . . . . 0.1(3) no
    O1 N1 C4 C5 . . . . 178.5(2) no
    C5 N2 N3 C6 . . . . -1.3(3) no
    N3 N2 C5 C4 . . . . 178.7(2) no
    N3 N2 C5 S1 . . . . 1.1(3) no
    C5 N2 N3 C7 . . . . -178.4(3) no
    N2 N3 C7 S2 . . . . -1.4(4) no
    N2 N3 C6 N4 . . . . -177.8(2) no
    C6 N3 C7 N5 . . . . 0.2(3) no
    C7 N3 C6 N4 . . . . 0.1(3) no
    C7 N3 C6 S1 . . . . 178.79(17) no
    N2 N3 C6 S1 . . . . 0.9(3) no
    N2 N3 C7 N5 . . . . 177.6(3) no
    C6 N3 C7 S2 . . . . -178.7(2) no
    N5 N4 C6 N3 . . . . -0.3(3) no
    N5 N4 C6 S1 . . . . -178.5(2) no
    C6 N4 N5 C7 . . . . 0.5(3) no
    N4 N5 C7 N3 . . . . -0.4(3) no
    N4 N5 C7 S2 . . . . 178.5(2) no
    C1 C2 C3 C4 . . . . 178.8(3) no
    O1 C2 C3 C4 . . . . -0.1(3) no
    C2 C3 C4 C5 . . . . -178.1(3) no
    C2 C3 C4 N1 . . . . -0.1(3) no
    C3 C4 C5 N2 . . . . -5.1(4) no
    N1 C4 C5 S1 . . . . -5.5(3) no
    N1 C4 C5 N2 . . . . 176.9(2) no
    C3 C4 C5 S1 . . . . 172.5(2) no
    S2 C8 C9 C10 . . . . 109.4(3) no
    S2 C8 C9 C14 . . . . -68.8(3) no
    C8 C9 C10 C11 . . . . -178.1(3) no
    C14 C9 C10 C11 . . . . 0.2(5) no
    C8 C9 C14 C13 . . . . 177.4(3) no
    C10 C9 C14 C13 . . . . -1.0(5) no
    C9 C10 C11 C12 . . . . 1.0(6) no
    C10 C11 C12 C13 . . . . -1.6(6) no
    C11 C12 C13 C14 . . . . 0.9(6) no
    C12 C13 C14 C9 . . . . 0.4(6) no
_iucr_refine_instructions_details
;
    shelx.res created by SHELXL-2014/7
TITL ISO-X in space group P c a 21
CELL  0.71073  16.2710   5.3804  16.7000   90.000   90.000   90.000
ZERR     4.00   0.0050   0.0013   0.0040    0.000    0.000    0.000
LATT  -1
SYMM  - X, - Y, 1/2 + Z
SYMM  1/2 - X,   Y, 1/2 + Z
SYMM  1/2 + X, - Y,   Z
SFAC  C    H    N    O    S
UNIT  56   44   20   4    8
MERG   2
OMIT     0   0  -2
OMIT     2   0   1
OMIT     2   0   0
FMAP   2
PLAN    5
SIZE     0.300   0.450   0.500
ACTA
BOND   $H
CONF
L.S.  13
WGHT    0.041100    0.192500
FVAR       0.17531
C1    1    0.302502    1.338879    0.336089    11.00000    0.04344    0.03920 =
         0.07854    0.00714   -0.00224    0.00645
AFIX 137
H1A   2    0.324043    1.498699    0.350675    11.00000   -1.50000
H1B   2    0.264442    1.284037    0.376304    11.00000   -1.50000
H1C   2    0.274759    1.351149    0.285510    11.00000   -1.50000
AFIX   0
C2    1    0.370831    1.157882    0.329572    11.00000    0.03338    0.03123 =
         0.05427   -0.00183   -0.00546   -0.00409
C3    1    0.400558    0.977109    0.376793    11.00000    0.04259    0.03450 =
         0.04736    0.00182   -0.00023    0.00227
AFIX  43
H3    2    0.382362    0.930155    0.427370    11.00000   -1.20000
AFIX   0
C4    1    0.465382    0.875460    0.332226    11.00000    0.03216    0.02796 =
         0.04490   -0.00044   -0.00770   -0.00402
C5    1    0.520417    0.667146    0.350644    11.00000    0.03028    0.02720 =
         0.04501   -0.00582   -0.00475   -0.00332
C6    1    0.618905    0.335359    0.347067    11.00000    0.03319    0.03337 =
         0.04781   -0.00680   -0.00360   -0.00241
C7    1    0.601852    0.183349    0.466001    11.00000    0.03120    0.03423 =
         0.05088   -0.00110   -0.00543   -0.00243
C8    1    0.617927    0.388151    0.614315    11.00000    0.05195    0.04227 =
         0.05222   -0.00346    0.00878    0.00402
AFIX  23
H8A   2    0.599822    0.545906    0.592421    11.00000   -1.20000
H8B   2    0.602983    0.384697    0.670533    11.00000   -1.20000
AFIX   0
C9    1    0.709338    0.371139    0.607159    11.00000    0.04507    0.03684 =
         0.03542   -0.00514    0.00081   -0.00266
C10   1    0.752789    0.538755    0.561036    11.00000    0.06049    0.04199 =
         0.05440    0.00687   -0.00321   -0.00261
AFIX  43
H10   2    0.725138    0.667192    0.535285    11.00000   -1.20000
AFIX   0
C11   1    0.836843    0.517391    0.552816    11.00000    0.05895    0.06876 =
         0.06406    0.00497    0.00270   -0.01991
AFIX  43
H11   2    0.865364    0.633281    0.522239    11.00000   -1.20000
AFIX   0
C12   1    0.878864    0.327636    0.589119    11.00000    0.04696    0.07206 =
         0.06235   -0.01646   -0.00815   -0.00328
AFIX  43
H12   2    0.935349    0.312134    0.582218    11.00000   -1.20000
AFIX   0
C13   1    0.837154    0.162305    0.635316    11.00000    0.05680    0.05750 =
         0.07440    0.00051   -0.02319    0.00462
AFIX  43
H13   2    0.865413    0.034374    0.660700    11.00000   -1.20000
AFIX   0
C14   1    0.753200    0.182849    0.644836    11.00000    0.06018    0.04667 =
         0.06043    0.01261   -0.00822   -0.00397
AFIX  43
H14   2    0.725551    0.069021    0.676939    11.00000   -1.20000
AFIX   0
N1    3    0.475387    0.983344    0.262941    11.00000    0.04573    0.04961 =
         0.05456    0.01071    0.00170    0.00961
N2    3    0.518324    0.553938    0.418983    11.00000    0.02856    0.03143 =
         0.04758   -0.00291   -0.00172    0.00091
N3    3    0.575919    0.366989    0.415551    11.00000    0.02764    0.02985 =
         0.04696   -0.00552   -0.00242    0.00010
N4    3    0.669195    0.146155    0.351588    11.00000    0.04360    0.04339 =
         0.05641   -0.00796   -0.00025    0.00917
N5    3    0.657541    0.051741    0.428698    11.00000    0.04147    0.03670 =
         0.06110   -0.00288   -0.00503    0.00624
O1    4    0.414338    1.166830    0.260950    11.00000    0.04611    0.05130 =
         0.05659    0.01491   -0.00124    0.00766
S1    5    0.588756    0.557915    0.277493    11.00000    0.04430    0.04120 =
         0.04344   -0.00210    0.00097    0.00213
S2    5    0.564349    0.135388    0.562226    11.00000    0.03988    0.04601 =
         0.05823    0.01250    0.00047   -0.00383
HKLF 4
REM  ISO-X in space group P c a 21
REM R1 =  0.0312 for    2905 Fo > 4sig(Fo)  and  0.0344 for all    3117 data
REM    200 parameters refined using      1 restraints
END
WGHT      0.0411      0.1925
REM Highest difference peak  0.178,  deepest hole -0.199,  1-sigma level  0.045
Q1    1   0.3131  1.4318  0.3916  11.00000  0.05    0.18
Q2    1   0.3404  1.2476  0.3394  11.00000  0.05    0.18
Q3    1   0.5539  0.6160  0.3185  11.00000  0.05    0.18
Q4    1   0.8509  0.4695  0.5958  11.00000  0.05    0.17
Q5    1   0.3781  1.0649  0.3618  11.00000  0.05    0.17
;
