# Supplementary material for: Crystal structure of 3-benzyl­sulfanyl-6-(5-methyl-1,2-oxazol-3-yl)-1,2,4-triazolo[3,4-b][1,3,4]thia­diazole
Source: Acta Crystallogr E Crystallogr Commun. 2015 Oct 3;71(Pt 11):o809–10. doi: 10.1107/S2056989015017351 (PMC4645033; doi:10.1107/S2056989015017351)
Supplement: Supplementary file 2 [file e-71-0o809-Isup2.hkl]

#
# h,k,l, Fc-squared, Fo-squared, sigma(Fo-squared), status flag
#
data_I
_shelx_title ' ISO-X in space group P c a 21'
_shelx_refln_list_code          4
_shelx_F_calc_maximum      185.81
_exptl_crystal_F_000       680.00
_reflns_d_resolution_high  0.7473

loop_
 _space_group_symop_operation_xyz
 'x, y, z'
 '-x, -y, z+1/2'
 '-x+1/2, y, z+1/2'
 'x+1/2, -y, z'

_cell_length_a    16.2710
_cell_length_b     5.3804
_cell_length_c    16.7000
_cell_angle_alpha  90.000
_cell_angle_beta   90.000
_cell_angle_gamma  90.000

_shelx_F_squared_multiplier     1.000

loop_
 _refln_index_h
 _refln_index_k
 _refln_index_l
 _refln_F_squared_calc
 _refln_F_squared_meas
 _refln_F_squared_sigma
 _refln_observed_status
   1   5 -16         10.52          9.11         5.21 o
   1   5 -15         49.96         58.89         6.83 o
   2   5 -15         28.86         23.75         5.86 o
   3   1 -14         21.91         17.57         2.60 o
   4   1 -14         47.34         36.12         3.58 o
  14   2 -14          1.66          1.63         4.56 o
  15   2 -14         18.91         21.80         5.53 o
  11   3 -14         55.09         69.63         6.83 o
  12   3 -14         48.15         58.24         7.16 o
  13   3 -14         66.71         76.79         7.81 o
  14   3 -14          4.68          7.81         4.23 o
  11   4 -14          8.38          9.76         3.90 o
   0   5 -14         12.83         13.34         4.56 o
   1   5 -14         86.37         95.78         5.63 o
   2   5 -14          0.79          9.11         4.88 o
   3   5 -14        170.25        177.65        10.41 o
   6   0 -13          5.72          6.51         1.30 o
   2   1 -13        198.16        177.98         7.48 o
   3   1 -13         44.30         31.24         3.58 o
   4   1 -13        632.61        574.92        18.22 o
   5   1 -13        361.91        332.85        12.04 o
   6   1 -13         21.88         29.61         3.25 o
   7   1 -13        154.61        151.95         7.16 o
   9   1 -13        139.55        140.56         6.18 o
  15   1 -13        110.23        123.64         9.76 o
  16   1 -13         38.91         41.97         6.83 o
  17   1 -13         19.22         19.52         5.86 o
   1   2 -13        325.93        298.14         7.82 o
   2   2 -13        244.73        236.33         6.67 o
  11   2 -13         55.24         58.89         6.51 o
  12   2 -13         17.30         18.22         4.56 o
  13   2 -13         35.12         42.30         5.86 o
  14   2 -13         81.57         97.94         8.78 o
  15   2 -13         92.56        110.62         9.44 o
  16   2 -13          0.86          4.23         4.88 o
   9   3 -13         43.12         36.77         4.88 o
  10   3 -13          8.67         11.06         3.90 o
  11   3 -13         40.77         43.27         5.53 o
  12   3 -13         13.36         12.36         4.23 o
  13   3 -13         36.22         37.74         5.86 o
  14   3 -13         29.07         28.31         5.53 o
   3   4 -13         28.46         40.67         4.56 o
   4   4 -13         99.26        108.67         6.51 o
   8   4 -13         18.42         12.36         3.58 o
   9   4 -13         44.83         39.04         4.88 o
  10   4 -13         72.50         66.37         6.51 o
  11   4 -13         44.10         45.55         5.53 o
  12   4 -13         66.54         58.89         7.16 o
   1   5 -13         98.90        104.59         5.61 o
   2   5 -13          4.79          7.20         2.81 o
   3   5 -13          9.32         14.32         4.88 o
   4   5 -13          5.75         10.41         4.88 o
   5   5 -13         44.05         51.73         6.83 o
   6   0 -12        280.08        273.96         8.78 o
   8   0 -12         81.01         73.21         3.90 o
   1   1 -12         23.58         22.12         2.60 o
   2   1 -12        295.88        272.66         9.76 o
   3   1 -12        405.86        383.61        13.01 o
   4   1 -12        155.44        141.53         6.51 o
   5   1 -12        678.74        660.82        20.82 o
   6   1 -12        685.09        638.70        19.85 o
   7   1 -12          2.89          5.53         2.28 o
   8   1 -12         71.29         65.67         3.20 o
   9   1 -12         89.05         81.34         4.56 o
  10   1 -12        197.72        179.28         7.16 o
  11   1 -12        152.79        152.60         8.78 o
  12   1 -12          1.44          3.25         3.58 o
  13   1 -12         24.50         23.10         4.88 o
  14   1 -12         29.13         26.03         5.53 o
  15   1 -12         36.60         43.60         6.51 o
  16   1 -12         22.67         31.24         6.18 o
  17   1 -12         17.55         23.10         6.18 o
   0   2 -12        270.62        271.68         9.76 o
   1   2 -12        197.90        194.57         5.52 o
   2   2 -12         81.79         73.61         3.33 o
   3   2 -12        357.85        361.48        13.18 o
   4   2 -12        180.09        170.74         5.40 o
   8   2 -12         29.40         25.38         4.23 o
   9   2 -12        136.66        112.58         7.48 o
  10   2 -12         28.37         21.47         4.23 o
  11   2 -12         83.81         83.29         7.16 o
  12   2 -12         31.98         36.77         5.21 o
  13   2 -12        159.66        164.96        10.09 o
  14   2 -12          1.09          4.56         4.56 o
  15   2 -12         71.29         89.80         9.11 o
  16   2 -12         22.51         17.90         5.86 o
  17   2 -12          6.44          2.93         5.21 o
   7   3 -12         16.73         18.56         5.53 o
   8   3 -12         22.16         23.10         3.90 o
   9   3 -12        159.36        163.66         8.46 o
  10   3 -12         68.84         64.75         6.51 o
  11   3 -12         17.84         15.94         4.23 o
  12   3 -12         52.39         43.60         5.53 o
  13   3 -12          7.82          9.11         4.23 o
  14   3 -12          0.47          0.33         4.23 o
  15   3 -12         21.82         24.40         5.53 o
   2   4 -12        173.91        174.07         7.81 o
   3   4 -12        289.88        290.23        10.74 o
   4   4 -12         34.83         45.55         4.88 o
   5   4 -12         42.28         43.60         4.56 o
   7   4 -12         83.82         79.72         5.86 o
   8   4 -12         61.16         59.87         5.86 o
   9   4 -12        174.42        172.77         8.78 o
  10   4 -12         31.13         28.96         4.56 o
  11   4 -12         23.18         24.40         4.56 o
  12   4 -12          6.12         10.74         4.23 o
  13   4 -12          6.23          8.13         4.23 o
   0   5 -12         29.83         27.33         4.88 o
   1   5 -12         25.09         23.15         3.22 o
   2   5 -12          6.74          4.07         2.73 o
   3   5 -12          3.78          0.93         2.58 o
   4   5 -12          8.26          6.51         4.56 o
   5   5 -12         58.54         61.49         6.83 o
   6   5 -12          8.88          8.46         4.88 o
   0   6 -12         23.81         38.07         5.86 o
   1   6 -12          7.65          9.44         4.56 o
   4   0 -11       1672.28       1690.28        48.15 o
   6   0 -11        350.15        342.61        11.39 o
   8   0 -11        293.58        258.02         9.44 o
  10   0 -11        221.34        210.19         7.16 o
  14   0 -11         78.35         66.70         7.81 o
  16   0 -11         17.41         21.15         5.53 o
  18   0 -11          1.30          1.95         5.21 o
   1   1 -11         22.11         24.23         1.62 o
   2   1 -11        270.87        288.08         5.82 o
   3   1 -11        868.93        916.81        19.44 o
   4   1 -11        564.89        529.67        11.96 o
   5   1 -11         34.26         40.02         3.58 o
   6   1 -11        305.47        300.96        10.74 o
   7   1 -11         25.79         29.93         3.58 o
   8   1 -11        279.91        270.66         6.12 o
   9   1 -11        126.81        116.28         2.86 o
  10   1 -11        135.67        137.15         4.75 o
  11   1 -11         37.59         26.35         4.56 o
  12   1 -11        102.68         98.59         7.81 o
  13   1 -11         45.20         50.43         5.86 o
  14   1 -11        121.45        124.94         9.11 o
  15   1 -11          0.59          7.16         4.56 o
  16   1 -11         14.35         16.92         5.53 o
  17   1 -11         25.24         24.08         6.18 o
  18   1 -11         83.46         88.50        10.09 o
   1   2 -11        975.68        953.01        19.56 o
   2   2 -11         75.96         70.52         3.58 o
   3   2 -11         53.99         52.54         4.07 o
   4   2 -11        102.95         94.36         3.68 o
   5   2 -11        345.33        317.23        11.71 o
   7   2 -11       1205.19       1154.40        33.84 o
   8   2 -11        237.00        245.65        10.41 o
   9   2 -11         25.19         19.52         4.23 o
  10   2 -11        235.96        216.69        10.41 o
  11   2 -11        200.36        201.08        10.09 o
  12   2 -11         48.72         50.11         5.86 o
  13   2 -11         89.63         88.83         7.81 o
  14   2 -11         10.67          3.58         4.23 o
  15   2 -11         69.40         66.05         8.13 o
  16   2 -11          7.76          6.18         5.21 o
  17   2 -11         54.55         54.01         7.48 o
   1   3 -11         69.22         66.49         8.46 o
   2   3 -11        880.12        831.92        17.25 o
   3   3 -11        310.56        301.29        10.74 o
   5   3 -11        344.80        325.69        11.71 o
   6   3 -11         13.80         11.36         1.95 o
   7   3 -11        106.16        109.66         3.73 o
   8   3 -11        177.88        166.59         8.13 o
   9   3 -11        116.26        110.30         6.83 o
  10   3 -11         35.33         38.39         4.88 o
  11   3 -11        130.08        133.73         8.13 o
  12   3 -11         17.15         16.92         4.56 o
  13   3 -11         11.12         18.55         4.56 o
  14   3 -11          4.49          0.98         3.90 o
  15   3 -11         15.33         18.22         5.21 o
  16   3 -11          4.82          8.13         4.88 o
   2   4 -11         74.37         65.07         5.53 o
   3   4 -11         53.94         52.38         4.88 o
   4   4 -11        129.15        125.27         6.51 o
   5   4 -11        188.72        192.17         5.52 o
   6   4 -11         26.84         25.95         2.30 o
   7   4 -11         28.31         29.28         3.58 o
   8   4 -11         73.61         67.35         5.53 o
   9   4 -11          3.12          6.83         3.25 o
  10   4 -11         61.73         69.63         6.51 o
  11   4 -11          2.84          6.51         3.58 o
  12   4 -11         35.50         30.58         4.88 o
  13   4 -11          5.86          6.83         3.90 o
  14   4 -11          1.81          0.65         3.58 o
   1   5 -11         63.65         67.47         4.58 o
   2   5 -11         33.01         32.56         3.52 o
   3   5 -11         53.21         58.52         4.21 o
   4   5 -11         26.89         28.96         3.12 o
   5   5 -11        170.78        171.79         9.76 o
   6   5 -11         39.50         48.48         6.18 o
   7   5 -11         62.45         71.26         7.48 o
   8   5 -11          7.60          6.51         2.93 o
   9   5 -11         48.94         54.01         5.53 o
  10   5 -11          1.09          5.53         3.25 o
   1   6 -11         66.69         66.39         5.06 o
   2   6 -11          5.00          6.18         4.23 o
   4   0 -10        295.68        299.01         9.44 o
   6   0 -10       3131.64       2925.38        86.55 o
  10   0 -10        613.82        561.26        15.94 o
  12   0 -10        559.09        543.36        19.20 o
  14   0 -10         41.70         30.58         5.53 o
  16   0 -10         34.61         35.14         6.18 o
  18   0 -10          3.33          1.95         5.21 o
   0   1 -10       1357.21       1466.02        30.13 o
   1   1 -10         61.83         57.27         2.76 o
   2   1 -10        615.93        622.04        11.21 o
   3   1 -10         20.68         24.19         1.69 o
   4   1 -10        284.13        271.39         5.64 o
   5   1 -10          6.28          8.78         2.28 o
   6   1 -10        153.71        153.57         6.83 o
   7   1 -10         32.57         28.05         2.09 o
   8   1 -10        159.90        164.49         3.12 o
   9   1 -10         19.58         19.47         2.75 o
  10   1 -10         15.89         15.83         2.44 o
  11   1 -10        187.88        175.70         9.11 o
  12   1 -10        103.88        104.12         7.81 o
  13   1 -10         99.92         95.66         7.81 o
  14   1 -10         38.95         35.47         5.86 o
  15   1 -10        143.25        129.50         9.76 o
  16   1 -10         68.60         68.33         7.81 o
  17   1 -10         23.89         19.85         6.18 o
  18   1 -10         16.64         22.12         6.51 o
  19   1 -10         30.75         17.90         6.83 o
   0   2 -10        316.46        342.29        11.06 o
   1   2 -10        987.11        943.75        19.10 o
   2   2 -10         23.57         20.84         2.60 o
   3   2 -10        928.62        907.30        18.64 o
   4   2 -10         38.63         34.82         2.30 o
   5   2 -10        409.94        385.01         9.09 o
   6   2 -10        274.97        268.05         5.76 o
   7   2 -10        687.34        679.69        21.15 o
   8   2 -10          0.43          1.81         5.86 o
   9   2 -10        392.89        378.43         9.03 o
  10   2 -10        121.04        108.35         4.21 o
  11   2 -10        122.95        117.99         4.51 o
  12   2 -10         33.77         34.07         2.95 o
  13   2 -10         32.04         30.26         5.21 o
  14   2 -10          6.94          1.63         3.90 o
  15   2 -10          3.46         -0.98         3.90 o
  16   2 -10         19.96         20.82         5.53 o
  17   2 -10         21.25         27.01         6.18 o
  18   2 -10         32.39         25.70         6.83 o
   0   3 -10        959.77        869.71        24.73 o
   1   3 -10        214.47        229.62         5.52 o
   2   3 -10         80.60         70.66         2.87 o
   3   3 -10        300.65        279.54         6.66 o
   4   3 -10        165.98        149.09         4.48 o
   5   3 -10         21.55         28.32         3.22 o
   6   3 -10        716.03        677.37        14.01 o
   7   3 -10        184.29        186.26         5.08 o
   8   3 -10        492.36        497.49        16.59 o
   9   3 -10         63.34         70.60         5.86 o
  10   3 -10         94.51         86.22         6.51 o
  11   3 -10         21.96         23.43         4.23 o
  12   3 -10        162.11        167.89         9.44 o
  13   3 -10         46.36         60.19         7.16 o
  14   3 -10         67.55         67.03         7.48 o
  15   3 -10         17.80         20.50         5.21 o
  16   3 -10         11.61          8.46         4.88 o
   1   4 -10         66.95         62.47         5.86 o
   2   4 -10         99.66         89.48         5.86 o
   3   4 -10         30.74         40.02         3.90 o
   4   4 -10         16.85         15.82         1.80 o
   5   4 -10         29.94         31.99         2.41 o
   6   4 -10          9.40          7.64         1.71 o
   7   4 -10        159.04        157.15         7.16 o
   8   4 -10         92.82         92.08         5.86 o
   9   4 -10        136.33        146.42         7.81 o
  10   4 -10         26.75         26.68         4.23 o
  11   4 -10          6.74          8.46         3.58 o
  12   4 -10          8.43         13.34         4.23 o
  13   4 -10         77.98         74.51         7.48 o
  14   4 -10         17.75         17.57         4.88 o
   0   5 -10        100.29         96.31         6.83 o
   1   5 -10         72.62         80.17         4.71 o
   2   5 -10         38.98         40.17         3.56 o
   3   5 -10         88.07         97.38         4.91 o
   4   5 -10          0.54          1.16         2.22 o
   5   5 -10          0.55         -1.63         4.23 o
   6   5 -10          7.54          7.81         4.56 o
   7   5 -10         36.05         37.74         4.39 o
   8   5 -10         14.95         14.87         2.71 o
   9   5 -10         59.16         72.23         5.86 o
  10   5 -10         21.99         23.75         4.23 o
  11   5 -10        107.91        108.02         7.81 o
   0   6 -10        147.72        138.28         8.78 o
   1   6 -10          7.98         11.05         2.87 o
   2   6 -10         25.61         25.88         3.56 o
   3   6 -10         40.13         40.02         5.86 o
   2   0  -9         25.37         24.19         1.34 o
   4   0  -9        805.83        915.31        18.24 o
   8   0  -9        429.86        411.59        11.39 o
  10   0  -9         45.27         44.90         5.53 o
  12   0  -9        201.44        204.33        10.41 o
  14   0  -9         50.31         51.08         6.18 o
  16   0  -9        108.52        106.40         9.11 o
  18   0  -9        103.45        100.86        10.41 o
   1   1  -9        631.43        596.34        10.45 o
   2   1  -9       3463.14       3472.08        55.26 o
   3   1  -9        406.94        471.32         8.51 o
   4   1  -9        428.61        412.46         7.70 o
   5   1  -9        408.07        432.39        10.12 o
   6   1  -9         55.48         51.06         1.61 o
   7   1  -9        124.36        110.30         2.39 o
   8   1  -9        597.90        566.63         9.58 o
   9   1  -9        116.85        121.06         2.98 o
  10   1  -9        678.93        623.18        11.30 o
  11   1  -9         30.23         33.51         4.56 o
  12   1  -9         17.60         15.94         4.23 o
  13   1  -9         28.69         24.08         4.88 o
  14   1  -9        186.11        181.23        10.41 o
  15   1  -9         86.36         82.64         8.13 o
  16   1  -9         20.19         18.82         3.79 o
  17   1  -9         55.87         47.16         4.94 o
  18   1  -9         54.34         44.79         5.06 o
  19   1  -9         16.74         12.82         4.12 o
   1   2  -9        778.84        785.80        13.41 o
   2   2  -9        666.18        671.14        11.68 o
   3   2  -9         44.01         41.40         1.83 o
   4   2  -9        208.44        212.67         4.44 o
   5   2  -9        298.15        297.83         5.82 o
   6   2  -9         52.50         51.99         2.37 o
   7   2  -9        180.84        182.83         3.28 o
   8   2  -9        294.54        280.07         5.74 o
   9   2  -9        196.79        192.57         4.52 o
  10   2  -9        169.67        166.54         4.27 o
  11   2  -9        283.97        281.36         7.64 o
  12   2  -9         56.78         51.99         3.67 o
  13   2  -9        101.08         96.48         4.61 o
  14   2  -9        100.68         94.24         6.02 o
  15   2  -9        147.47        137.63         9.44 o
  16   2  -9          0.02          2.60         4.23 o
  17   2  -9        107.21        116.81        10.09 o
  18   2  -9          0.90          3.25         5.21 o
   1   3  -9        444.92        432.32         8.86 o
   2   3  -9        455.76        454.73         9.66 o
   3   3  -9         27.43         30.37         3.17 o
   4   3  -9          7.52         11.00         2.21 o
   5   3  -9        451.27        448.21         7.95 o
   6   3  -9        225.84        223.29         4.73 o
   7   3  -9        247.22        240.59         7.63 o
   8   3  -9         57.34         46.06         3.42 o
   9   3  -9         55.21         48.95         3.20 o
  10   3  -9        281.74        272.29         7.55 o
  11   3  -9        158.36        161.85         6.34 o
  12   3  -9        129.79        144.46         8.46 o
  13   3  -9        157.02        163.66         9.76 o
  14   3  -9         90.26        108.67         8.78 o
  15   3  -9          1.16          2.60         4.23 o
  16   3  -9         20.01         14.32         5.21 o
  17   3  -9          2.53          0.98         4.88 o
   1   4  -9        571.65        526.64         9.49 o
   2   4  -9         34.89         37.42         4.23 o
   3   4  -9          9.31          9.74         1.63 o
   4   4  -9         92.20         94.27         3.28 o
   5   4  -9         87.10         91.32         4.56 o
   6   4  -9         15.89         18.51         2.28 o
   7   4  -9         54.37         54.66         4.56 o
   8   4  -9         50.57         54.99         4.88 o
   9   4  -9          2.77          3.90         2.93 o
  10   4  -9        244.33        222.88        10.09 o
  11   4  -9         60.94         58.89         6.18 o
  12   4  -9        138.46        133.73         8.46 o
  13   4  -9         38.24         44.90         5.86 o
  14   4  -9          7.41          8.13         4.56 o
  15   4  -9         28.39         36.77         6.18 o
   1   5  -9         35.28         39.54         3.43 o
   2   5  -9         20.43         22.77         2.87 o
   3   5  -9         97.06         94.59         4.68 o
   4   5  -9         15.92         16.71         2.81 o
   5   5  -9         26.01         34.52         2.38 o
   6   5  -9          4.50          7.34         2.44 o
   7   5  -9         28.47         31.53         3.00 o
   8   5  -9         22.61         25.28         3.00 o
   9   5  -9         63.09         68.06         4.69 o
  10   5  -9          2.08          0.00         3.25 o
  11   5  -9         67.93         73.86         7.16 o
  12   5  -9         10.37          9.44         4.23 o
   1   6  -9        122.72        127.58         5.98 o
   2   6  -9         69.44         81.84         5.28 o
   3   6  -9         11.08         18.50         3.20 o
   4   6  -9         90.11         98.26         8.78 o
   0   0  -8        475.03        501.07        15.62 o
   2   0  -8        581.54        582.58         8.39 o
   4   0  -8        161.71        172.86         7.04 o
   6   0  -8       1343.93       1350.60        35.47 o
   8   0  -8        583.38        627.46        12.88 o
  10   0  -8        890.57        881.75        27.01 o
  12   0  -8       1743.63       1691.91        49.46 o
  14   0  -8        235.58        202.38        11.06 o
  16   0  -8        367.06        353.67        15.94 o
  18   0  -8        110.61        106.40        10.41 o
  20   0  -8          4.97          6.18         5.86 o
   0   1  -8        415.93        475.58        10.68 o
   1   1  -8        309.01        320.38         5.32 o
   2   1  -8        612.64        633.83        11.02 o
   3   1  -8       2586.12       2701.14        43.30 o
   4   1  -8        451.91        465.39         7.24 o
   5   1  -8        969.78        950.04        16.02 o
   6   1  -8        472.77        446.15        19.03 o
   7   1  -8        238.54        235.01         4.38 o
   8   1  -8        321.40        321.02         5.96 o
   9   1  -8        366.13        343.26         6.32 o
  10   1  -8         99.91        107.37         6.51 o
  11   1  -8        344.03        316.26        12.69 o
  12   1  -8        501.01        491.61        12.52 o
  13   1  -8         54.45         59.81         4.71 o
  14   1  -8        147.13        157.23         6.78 o
  15   1  -8         21.67         22.61         3.56 o
  16   1  -8        137.84        136.95         7.01 o
  17   1  -8         95.67         94.12         6.32 o
  18   1  -8         55.63         62.39         5.51 o
  19   1  -8          8.09          9.44         4.02 o
   0   2  -8       2688.71       2858.22        56.51 o
   1   2  -8        530.45        514.73         7.99 o
   2   2  -8        877.20        890.26        13.05 o
   3   2  -8        371.82        366.29         5.90 o
   4   2  -8        257.74        245.37         4.35 o
   5   2  -8        629.39        646.90        11.08 o
   6   2  -8        115.46        123.26         2.68 o
   7   2  -8        637.52        641.90         8.40 o
   8   2  -8         36.99         36.81         2.92 o
   9   2  -8         87.73         77.44         2.81 o
  10   2  -8        324.88        313.95         9.35 o
  11   2  -8         68.37         68.88         2.33 o
  12   2  -8         98.50        102.73         3.16 o
  13   2  -8        125.86        128.52         5.23 o
  14   2  -8          4.82         10.11         3.25 o
  15   2  -8          6.76          5.83         2.58 o
  16   2  -8         43.98         48.35         4.30 o
  17   2  -8          7.54         14.64         5.53 o
  18   2  -8         10.68          9.11         5.53 o
  19   2  -8         19.20         16.92         5.86 o
   0   3  -8        838.48        849.53        23.43 o
   1   3  -8        112.59        114.35         4.88 o
   2   3  -8        333.41        336.82         5.82 o
   3   3  -8        336.84        324.86         5.00 o
   4   3  -8         78.79         72.90         2.19 o
   5   3  -8         91.29         80.62         2.43 o
   6   3  -8         78.35         71.74         2.05 o
   7   3  -8         36.71         34.79         2.00 o
   8   3  -8         36.61         34.60         2.64 o
   9   3  -8         85.20         88.67         4.07 o
  10   3  -8        118.87        123.22         5.00 o
  11   3  -8        187.86        184.31         6.16 o
  12   3  -8         81.41         82.69         6.02 o
  13   3  -8        130.38        117.66         5.37 o
  14   3  -8          0.12          2.93         2.50 o
  15   3  -8         44.26         45.55         6.51 o
  16   3  -8         32.18         38.07         6.51 o
  17   3  -8          2.70          1.30         4.88 o
   0   4  -8        527.29        483.17        15.94 o
   1   4  -8        153.58        157.10         5.40 o
   2   4  -8        411.74        397.13         9.17 o
   3   4  -8        674.85        643.58        18.87 o
   4   4  -8          0.17          3.74         1.32 o
   5   4  -8        187.24        185.55         4.94 o
   6   4  -8        233.49        225.53         5.75 o
   7   4  -8         16.36         18.22         2.93 o
   8   4  -8        166.56        154.02         5.28 o
   9   4  -8        449.10        420.19        10.70 o
  10   4  -8         15.33         23.24         2.87 o
  11   4  -8         11.53          8.13         3.58 o
  12   4  -8         61.34         58.57         7.16 o
  13   4  -8        215.78        210.84        11.06 o
  14   4  -8         44.77         46.20         6.18 o
  15   4  -8        152.24        173.42        10.74 o
  16   4  -8         35.60         39.69         6.18 o
   0   5  -8        304.77        286.97        11.39 o
   1   5  -8          6.73          7.59         2.41 o
   2   5  -8         42.22         47.44         3.68 o
   3   5  -8        206.25        200.48         6.53 o
   4   5  -8         11.31         16.16         2.65 o
   5   5  -8        397.40        369.61         8.99 o
   6   5  -8         28.90         37.06         3.19 o
   7   5  -8         10.64         11.44         2.26 o
   8   5  -8         11.71         11.32         2.46 o
   9   5  -8         38.20         31.46         3.58 o
  10   5  -8          0.09         -1.88         2.41 o
  11   5  -8          7.51          7.81         3.90 o
  12   5  -8          5.42          3.25         3.90 o
  13   5  -8         29.33         31.24         5.53 o
   0   6  -8        178.74        183.83         9.76 o
   1   6  -8         20.25         23.26         3.33 o
   2   6  -8         18.28         23.50         4.88 o
   3   6  -8        119.95        123.31         8.46 o
   4   6  -8         41.61         65.07         7.48 o
   2   0  -7       2889.26       2961.67        47.81 o
   4   0  -7       2793.88       2898.01        45.76 o
   6   0  -7        758.35        771.18        15.37 o
   8   0  -7        582.42        614.74        14.80 o
  10   0  -7       1434.56       1405.26        41.00 o
  12   0  -7        540.38        540.11        18.87 o
  14   0  -7        156.65        163.01         9.44 o
  16   0  -7        210.04        210.19        12.04 o
  18   0  -7         58.70         87.20         9.76 o
  20   0  -7         17.60         12.69         6.51 o
   1   1  -7        345.55        369.93         5.80 o
   2   1  -7         86.90        100.55         2.50 o
   3   1  -7       1569.11       1815.42        25.20 o
   4   1  -7        935.57       1052.36        14.99 o
   5   1  -7         59.72         59.22         2.64 o
   6   1  -7         53.32         55.46         1.40 o
   7   1  -7        504.60        505.43         8.43 o
   8   1  -7        725.27        721.79        14.91 o
   9   1  -7       1071.05       1037.55        42.95 o
  10   1  -7         98.08        111.83         8.46 o
  11   1  -7         26.71         27.12         2.87 o
  12   1  -7        672.19        633.02        14.95 o
  13   1  -7        339.59        361.93        10.24 o
  14   1  -7        513.13        477.66        12.65 o
  15   1  -7         27.37         29.05         5.04 o
  16   1  -7        152.88        152.71         9.27 o
  17   1  -7          3.37          7.17         3.33 o
  18   1  -7         21.07         26.74         4.37 o
  19   1  -7         14.50         11.16         4.02 o
  20   1  -7         90.09        100.17         7.55 o
   1   2  -7       2778.81       2786.85        38.53 o
   2   2  -7        951.54        976.72        12.59 o
   3   2  -7         25.24         26.87         2.91 o
   4   2  -7        501.39        537.95         8.14 o
   5   2  -7        853.61        813.73        10.74 o
   6   2  -7        134.24        145.31         3.64 o
   7   2  -7        934.11        884.98        12.76 o
   8   2  -7        345.24        346.00         6.76 o
   9   2  -7          7.10          8.60         1.27 o
  10   2  -7         85.76         79.81         2.46 o
  11   2  -7          3.96          3.95         1.70 o
  12   2  -7        170.31        157.53         4.10 o
  13   2  -7          9.50         11.50         2.17 o
  14   2  -7        197.40        179.76         5.66 o
  15   2  -7         22.45         17.24         4.56 o
  16   2  -7         23.51         20.50         5.21 o
  17   2  -7         19.02         13.34         5.21 o
  18   2  -7          6.18          1.95         5.21 o
  19   2  -7         11.74         16.59         5.86 o
   1   3  -7         63.36         56.29         2.28 o
   2   3  -7        292.61        263.30         5.97 o
   3   3  -7         51.11         54.88         1.72 o
   4   3  -7        988.76        977.08        15.71 o
   5   3  -7         55.68         58.92         1.78 o
   6   3  -7         96.52        102.99         2.41 o
   7   3  -7         26.89         28.58         1.94 o
   8   3  -7        108.16        105.95         3.32 o
   9   3  -7        440.59        429.67        10.35 o
  10   3  -7        368.42        361.90         9.60 o
  11   3  -7        153.51        152.07         5.74 o
  12   3  -7          0.45          1.01         2.18 o
  13   3  -7          9.85         12.78         2.73 o
  14   3  -7         20.02         21.56         3.20 o
  15   3  -7         33.25         27.24         3.66 o
  16   3  -7         14.76         14.64         5.21 o
  17   3  -7         53.40         59.87         7.48 o
  18   3  -7         70.25         78.74         9.44 o
   1   4  -7        316.15        301.87         7.70 o
   2   4  -7        104.22         98.34         2.83 o
   3   4  -7         17.82         18.51         2.37 o
   4   4  -7        326.84        320.62         5.28 o
   5   4  -7         94.14        106.91         6.18 o
   6   4  -7        291.76        284.70         9.76 o
   7   4  -7         14.81         18.90         2.18 o
   8   4  -7         68.86         60.49         3.56 o
   9   4  -7         42.05         48.33         4.88 o
  10   4  -7        105.11        100.33         4.94 o
  11   4  -7        175.78        179.98         7.48 o
  12   4  -7        147.69        140.53         6.09 o
  13   4  -7         53.18         65.90         5.29 o
  14   4  -7         26.19         29.53         4.88 o
  15   4  -7         42.02         57.26         7.16 o
  16   4  -7         11.13         19.20         5.53 o
   1   5  -7        558.25        543.73        12.65 o
   2   5  -7        103.72        111.32         4.82 o
   3   5  -7        540.19        528.70        12.40 o
   4   5  -7         36.47         41.66         3.90 o
   5   5  -7        107.19        112.33         6.34 o
   6   5  -7         40.62         55.65         7.81 o
   7   5  -7        299.89        298.36         9.76 o
   8   5  -7         17.25         19.06         6.02 o
   9   5  -7         35.81         35.64         3.36 o
  10   5  -7          9.58          8.50         2.73 o
  11   5  -7         47.48         49.13         5.53 o
  12   5  -7         16.94         11.71         4.23 o
  13   5  -7         91.78         87.20         8.13 o
   1   6  -7         69.53         61.97         4.94 o
   2   6  -7         39.02         40.67         5.53 o
   3   6  -7         13.62         14.97         4.56 o
   4   6  -7         42.74         52.06         6.18 o
   5   6  -7         18.45         18.55         4.56 o
   0   0  -6       7147.26       7312.64       191.64 o
   2   0  -6       3862.60       3835.38        97.09 o
   4   0  -6        942.47        949.14        18.47 o
   6   0  -6       3270.30       3292.43        49.81 o
   8   0  -6        951.70       1007.01        29.61 o
  10   0  -6        825.21        778.60        24.08 o
  12   0  -6        791.71        746.39        24.08 o
  14   0  -6        465.50        444.45        16.92 o
  16   0  -6        340.27        340.33        14.97 o
  18   0  -6         94.68        119.41        10.09 o
  20   0  -6         14.07         19.85         6.18 o
   0   1  -6       1567.53       1685.73        26.14 o
   1   1  -6        214.06        221.02         3.06 o
   2   1  -6       1011.53       1119.88        12.88 o
   3   1  -6       1496.79       1503.33        21.05 o
   4   1  -6        821.32        856.33        27.30 o
   5   1  -6        189.34        192.14         3.07 o
   6   1  -6       2131.39       2175.97        33.98 o
   7   1  -6        124.95        134.47         3.75 o
   8   1  -6        696.55        701.41        11.99 o
   9   1  -6        472.21        470.51        11.04 o
  10   1  -6        500.35        503.69        11.96 o
  11   1  -6        223.99        220.93         6.90 o
  12   1  -6         62.11         62.38         6.67 o
  13   1  -6        651.08        652.56        15.64 o
  14   1  -6        104.63        107.05         5.74 o
  15   1  -6          0.24         -1.79         3.42 o
  16   1  -6         24.44         32.08         4.02 o
  17   1  -6        108.01        101.70         6.55 o
  18   1  -6         30.41         33.01         4.48 o
  19   1  -6         52.05         67.20         5.86 o
  20   1  -6          5.32         11.88         4.37 o
   0   2  -6       3175.28       3652.75        70.88 o
   1   2  -6        285.48        302.54         4.18 o
   2   2  -6        572.55        608.98         8.01 o
   3   2  -6        251.71        219.30         3.07 o
   4   2  -6         82.58         86.76         2.17 o
   5   2  -6        190.27        184.21         2.66 o
   6   2  -6        195.96        206.59         3.20 o
   7   2  -6        394.51        370.40         5.15 o
   8   2  -6        253.56        257.97         4.33 o
   9   2  -6         49.28         53.15         1.99 o
  10   2  -6         51.43         53.03         2.19 o
  11   2  -6        113.74        108.01         3.23 o
  12   2  -6         68.67         71.05         3.49 o
  13   2  -6        369.45        355.89         8.91 o
  14   2  -6         71.81         67.68         6.83 o
  15   2  -6         36.74         36.12         5.53 o
  16   2  -6         48.65         47.18         6.51 o
  17   2  -6         50.87         49.78         6.83 o
  18   2  -6         48.76         62.15         8.13 o
  19   2  -6        123.84        139.58        10.74 o
   1   3  -6         49.83         41.65         3.58 o
   2   3  -6        257.83        250.12         4.82 o
   3   3  -6        919.59        896.90        17.60 o
   4   3  -6        192.03        208.81         3.64 o
   5   3  -6        255.45        241.29         4.10 o
   6   3  -6        501.65        494.48         9.06 o
   7   3  -6        106.53        108.92         3.18 o
   8   3  -6        343.05        325.89         5.43 o
   9   3  -6        350.95        321.40         6.76 o
  10   3  -6        420.28        383.03        10.57 o
  11   3  -6        143.52        129.00         5.10 o
  12   3  -6         71.48         67.13         2.93 o
  13   3  -6        197.27        183.96         8.46 o
  14   3  -6        107.77        116.79         5.70 o
  15   3  -6         42.44         48.35         4.35 o
  16   3  -6         96.38         95.06         5.84 o
  17   3  -6          2.94          1.38         5.86 o
  18   3  -6         22.78         28.63         6.51 o
   0   4  -6         31.71         40.35         3.90 o
   1   4  -6        425.39        418.68        10.41 o
   2   4  -6        306.49        288.91         5.64 o
   3   4  -6        326.96        294.30         5.72 o
   4   4  -6         48.67         47.72         1.79 o
   5   4  -6        113.14        113.99         3.97 o
   6   4  -6        536.97        504.80         9.62 o
   7   4  -6         21.36         27.70         2.93 o
   8   4  -6        371.09        352.29         7.56 o
   9   4  -6        121.28        125.77         4.26 o
  10   4  -6         47.11         47.45         4.36 o
  11   4  -6          2.77          6.94         2.17 o
  12   4  -6         35.86         44.25         6.52 o
  13   4  -6        369.70        364.96         8.70 o
  14   4  -6        182.51        192.18         6.32 o
  15   4  -6        208.51        193.74         8.17 o
  16   4  -6         50.67         54.34         7.16 o
   0   5  -6        492.44        449.98        15.29 o
   1   5  -6         79.15         88.24         4.48 o
   2   5  -6         73.87         75.05         4.35 o
   3   5  -6        141.75        133.16         5.12 o
   4   5  -6         14.70         17.01         1.97 o
   5   5  -6        199.92        194.67         6.01 o
   6   5  -6         31.39         31.79         2.71 o
   7   5  -6         93.48         92.44         4.72 o
   8   5  -6          1.69          3.51         2.16 o
   9   5  -6         80.45         79.93         3.97 o
  10   5  -6         23.04         24.39         2.62 o
  11   5  -6         76.70         80.74         6.07 o
  12   5  -6         12.49          7.81         3.90 o
  13   5  -6         78.27         87.20         8.13 o
  14   5  -6          0.41          3.58         4.23 o
   0   6  -6        113.06        116.81         8.13 o
   1   6  -6        111.82        104.77         7.81 o
   2   6  -6         25.73         31.89         4.88 o
   3   6  -6        130.90        115.51         8.46 o
   4   6  -6         15.60         12.69         4.56 o
   5   6  -6         19.63         25.38         5.21 o
   6   6  -6         29.23         21.80         5.21 o
   2   0  -5        820.17        805.49        11.17 o
   4   0  -5        654.53        679.71        11.58 o
   6   0  -5       3187.56       3327.14        51.40 o
   8   0  -5       1508.78       1573.80        44.58 o
  10   0  -5        243.50        247.28         9.76 o
  12   0  -5        448.38        425.91        15.29 o
  14   0  -5        190.60        173.10         9.44 o
  16   0  -5        113.18        126.89         9.11 o
  18   0  -5        406.07        399.55        17.24 o
  20   0  -5        206.18        232.31        14.32 o
   1   1  -5        195.12        204.96         2.61 o
   2   1  -5       3996.84       3906.14        40.02 o
   3   1  -5       1393.87       1353.68        96.81 o
   4   1  -5       1152.87       1191.80        14.78 o
   5   1  -5         60.10         64.74         1.86 o
   6   1  -5        846.26        921.62        15.08 o
   7   1  -5        750.73        781.29        11.41 o
   8   1  -5        103.31        108.75         4.02 o
   9   1  -5        660.07        670.07        14.84 o
  10   1  -5       1104.58       1087.07        22.89 o
  11   1  -5         39.89         37.84         3.10 o
  12   1  -5         58.73         57.43         4.14 o
  13   1  -5         80.42         69.89         4.94 o
  14   1  -5        152.72        131.29         6.21 o
  15   1  -5        160.37        160.76         7.97 o
  16   1  -5         77.64         80.29         5.86 o
  17   1  -5        162.32        151.16         7.36 o
  18   1  -5         50.07         50.37         8.46 o
  19   1  -5          0.56          1.52         3.56 o
  20   1  -5         33.12         38.10         5.17 o
   1   2  -5        258.29        275.78         5.27 o
   2   2  -5       1792.50       1858.97        25.68 o
   3   2  -5        529.25        595.54         6.64 o
   4   2  -5        309.23        303.25         3.93 o
   5   2  -5        990.79        980.80        10.96 o
   6   2  -5         37.26         26.69         1.73 o
   7   2  -5        364.22        403.57         5.54 o
   8   2  -5        789.83        784.50        13.15 o
   9   2  -5       1064.34       1064.07        17.47 o
  10   2  -5        516.29        534.12        13.45 o
  11   2  -5        468.92        457.08        11.52 o
  12   2  -5          2.17          1.37         1.62 o
  13   2  -5        139.84        137.96         8.46 o
  14   2  -5        231.13        220.98         7.59 o
  15   2  -5        264.85        256.60         8.63 o
  16   2  -5          3.92          4.72         2.99 o
  17   2  -5        268.57        273.78         9.55 o
  18   2  -5         13.61         14.28         3.79 o
  19   2  -5          2.07          5.73         3.56 o
  20   2  -5         27.23         28.64         4.68 o
   1   3  -5       1178.52       1152.66        23.19 o
   2   3  -5        224.64        220.89         4.20 o
   3   3  -5        198.46        206.86         4.24 o
   4   3  -5        136.34        143.06         2.61 o
   5   3  -5        515.61        486.04         7.46 o
   6   3  -5        160.97        167.81         3.92 o
   7   3  -5        574.05        551.46         8.92 o
   8   3  -5        214.86        205.36         3.94 o
   9   3  -5         14.96         14.31         1.42 o
  10   3  -5       1228.09       1177.06        19.76 o
  11   3  -5        169.49        160.76         7.58 o
  12   3  -5        403.41        379.93         7.76 o
  13   3  -5         92.21         86.73         3.88 o
  14   3  -5        113.19        122.23         4.18 o
  15   3  -5          6.34          7.78         2.87 o
  16   3  -5         11.59         17.60         3.56 o
  17   3  -5         25.33         23.35         3.89 o
  18   3  -5         30.23         29.83         3.48 o
   1   4  -5        362.58        356.14         8.63 o
   2   4  -5        667.95        666.70        11.33 o
   3   4  -5          8.92         11.93         1.25 o
   4   4  -5        171.63        169.89         3.38 o
   5   4  -5        257.47        237.85         4.55 o
   6   4  -5         33.07         32.93         2.34 o
   7   4  -5        199.98        191.79         5.10 o
   8   4  -5        126.21        121.32         4.05 o
   9   4  -5         66.22         67.93         2.60 o
  10   4  -5        307.18        284.26         7.64 o
  11   4  -5         57.54         56.60         3.54 o
  12   4  -5         92.99        103.42         4.51 o
  13   4  -5        102.31         96.21         4.75 o
  14   4  -5         27.21         34.07         3.32 o
  15   4  -5         15.37         26.05         3.13 o
  16   4  -5         12.90         14.45         3.56 o
  17   4  -5          1.81          5.53         4.88 o
   1   5  -5         18.07         17.88         1.57 o
   2   5  -5         92.59         89.20         2.97 o
   3   5  -5        377.31        344.58         8.36 o
   4   5  -5         85.31         84.08         3.60 o
   5   5  -5         86.41         84.38         3.97 o
   6   5  -5         37.59         36.65         2.95 o
   7   5  -5         20.89         19.23         2.24 o
   8   5  -5         70.21         64.23         3.54 o
   9   5  -5        140.60        141.42         4.88 o
  10   5  -5         15.17         17.89         2.48 o
  11   5  -5         88.26         89.67         4.44 o
  12   5  -5          4.55          6.14         2.87 o
  13   5  -5          0.87          0.49         2.76 o
  14   5  -5          8.41          6.51         4.56 o
   1   6  -5        219.01        229.06        11.06 o
   2   6  -5         44.53         50.20        12.04 o
   3   6  -5         31.17         35.47         5.21 o
   4   6  -5         61.62         66.70         7.16 o
   5   6  -5        146.87        149.99         9.11 o
   6   6  -5         22.87         23.75         4.88 o
   7   6  -5         68.86         76.79         5.86 o
   8   6  -5         22.82         19.52         3.58 o
   9   6  -5          9.17         12.36         3.58 o
  10   6  -5         10.95         12.69         3.90 o
   0   0  -4      34011.46      32483.95       597.03 o
   2   0  -4       3652.36       3756.23        57.39 o
   4   0  -4        419.07        424.06         9.09 o
   6   0  -4       3800.56       3772.70        72.10 o
   8   0  -4       1091.06       1068.51        30.91 o
  10   0  -4        252.40        256.71        10.09 o
  12   0  -4        561.28        522.87        17.90 o
  14   0  -4         50.46         51.08         5.86 o
  16   0  -4        323.02        313.33        13.99 o
  18   0  -4         77.25         90.13         9.44 o
  20   0  -4         45.62         51.41         7.81 o
   0   1  -4       1337.14       1375.53        19.12 o
   1   1  -4       5653.10       5797.06        51.20 o
   2   1  -4       7059.31       6474.03       368.88 o
   3   1  -4       1432.26       1435.19        17.54 o
   4   1  -4       2453.72       2602.07        34.85 o
   5   1  -4        220.48        235.03         3.85 o
   6   1  -4        268.41        260.86         4.34 o
   7   1  -4       1083.30       1109.71        18.41 o
   8   1  -4        633.33        631.89        13.69 o
   9   1  -4        230.09        228.76         6.44 o
  10   1  -4        183.86        174.17         5.63 o
  11   1  -4        203.03        193.66         6.21 o
  12   1  -4        679.14        679.69        15.64 o
  13   1  -4        344.19        319.49         9.32 o
  14   1  -4        161.66        153.58         6.55 o
  15   1  -4         88.38         85.23         5.40 o
  16   1  -4        240.51        245.87        18.22 o
  17   1  -4          8.31         12.53         3.45 o
  18   1  -4          1.54          6.83         3.45 o
  19   1  -4        107.09        113.30         7.47 o
  20   1  -4        104.45        133.21         8.17 o
  21   1  -4         24.21         24.94         4.83 o
   0   2  -4       1173.21       1240.78        25.26 o
   1   2  -4        140.32        126.17         3.24 o
   2   2  -4        150.99        161.57         2.34 o
   3   2  -4       1830.58       1957.91        20.15 o
   4   2  -4        104.41        119.06         2.00 o
   5   2  -4       3338.71       3473.62        41.60 o
   6   2  -4        823.77        854.68        10.85 o
   7   2  -4       1945.94       2042.13        24.79 o
   8   2  -4          4.60         15.93         3.89 o
   9   2  -4       1058.87       1066.18        17.55 o
  10   2  -4         19.61         24.45         1.86 o
  11   2  -4        992.64        947.38        19.45 o
  12   2  -4        240.98        217.54         5.36 o
  13   2  -4        185.84        180.11         6.78 o
  14   2  -4         43.10         42.23         3.79 o
  15   2  -4         26.06         30.20         6.18 o
  16   2  -4         31.03         29.28         3.79 o
  17   2  -4         47.10         49.22         4.71 o
  18   2  -4         32.77         33.87         4.48 o
  19   2  -4          0.21          0.25         2.44 o
  20   2  -4         26.16         25.25         3.39 o
   0   3  -4       1961.11       2047.54        54.01 o
   1   3  -4        738.05        724.00        10.20 o
   2   3  -4        360.51        362.05         5.48 o
   3   3  -4        598.05        609.81         7.26 o
   4   3  -4       1172.79       1194.53        14.87 o
   5   3  -4        260.54        265.37         3.97 o
   6   3  -4       1544.71       1579.20        21.82 o
   7   3  -4        534.86        514.56         7.97 o
   8   3  -4        682.23        676.72        10.22 o
   9   3  -4        403.81        387.14         8.45 o
  10   3  -4       1321.67       1270.34        21.09 o
  11   3  -4         48.94         50.36         2.84 o
  12   3  -4        244.34        237.90         5.79 o
  13   3  -4        133.78        133.20         4.25 o
  14   3  -4        160.46        160.11         5.98 o
  15   3  -4         40.94         40.49         2.60 o
  16   3  -4         23.19         26.02         3.04 o
  17   3  -4         32.07         39.59         3.56 o
  18   3  -4          3.51          3.52         2.66 o
  19   3  -4         47.88         47.85         3.92 o
   0   4  -4       1444.76       1373.05        38.39 o
   1   4  -4        253.97        253.65         6.67 o
   2   4  -4        145.01        160.30         5.05 o
   3   4  -4        158.23        152.15         2.98 o
   4   4  -4         12.32         13.98         1.18 o
   5   4  -4        180.03        167.98         3.61 o
   6   4  -4        105.74        111.26         2.98 o
   7   4  -4        882.44        842.96        12.68 o
   8   4  -4         64.19         67.60         3.26 o
   9   4  -4        155.02        146.45         4.79 o
  10   4  -4         27.40         29.47         2.00 o
  11   4  -4         77.36         73.87         4.09 o
  12   4  -4        133.37        133.06         4.32 o
  13   4  -4        115.14        114.51         8.81 o
  14   4  -4          7.50          8.29         2.50 o
  15   4  -4         76.47         70.01         4.31 o
  16   4  -4         34.09         40.43         3.68 o
  17   4  -4         12.18         13.60         3.79 o
   0   5  -4        221.68        210.65         5.86 o
   1   5  -4        172.11        168.11         4.30 o
   2   5  -4         96.68         89.15         3.55 o
   3   5  -4        181.88        179.22         5.47 o
   4   5  -4          2.26          3.42         1.67 o
   5   5  -4         40.59         42.70         3.05 o
   6   5  -4         29.70         29.90         2.44 o
   7   5  -4         51.16         51.78         3.21 o
   8   5  -4          5.68          7.29         2.01 o
   9   5  -4         79.65         74.79         3.92 o
  10   5  -4         26.51         29.22         2.85 o
  11   5  -4        175.90        166.81         5.68 o
  12   5  -4          2.17          2.38         2.37 o
  13   5  -4         11.86         12.04         4.39 o
  14   5  -4          3.53          3.58         3.10 o
   0   6  -4        237.28        220.27         8.46 o
   1   6  -4          6.12          6.67         1.84 o
   2   6  -4          3.68          4.31         1.57 o
   3   6  -4        115.56        117.86         3.87 o
   4   6  -4         10.51         11.51         2.77 o
   5   6  -4         39.10         46.24         3.67 o
   6   6  -4         60.31         65.69         4.38 o
   7   6  -4         95.63         94.75         5.16 o
   8   6  -4          1.13          3.58         2.93 o
   9   6  -4          4.61          2.74         2.58 o
  10   6  -4         11.55         10.92         3.05 o
   2   0  -3        965.61       1024.18        13.49 o
   4   0  -3       1863.45       1904.72        29.52 o
   6   0  -3        503.75        523.21        20.34 o
   8   0  -3       4276.61       4717.18       125.59 o
  10   0  -3        566.87        533.28        17.24 o
  12   0  -3        365.04        339.68        13.01 o
  14   0  -3        651.79        600.95        20.82 o
  16   0  -3          0.36          5.86         4.23 o
  18   0  -3         29.94         35.79         6.51 o
  20   0  -3          8.06          8.46         5.53 o
   1   1  -3        651.71        690.03         7.33 o
   2   1  -3       8318.84       8129.70       169.01 o
   3   1  -3       4401.30       4573.90        84.80 o
   4   1  -3       3281.65       3535.92        47.17 o
   5   1  -3        190.08        199.22         2.99 o
   6   1  -3        498.55        494.09         8.77 o
   7   1  -3        568.64        565.89         9.95 o
   8   1  -3        338.13        328.50         7.93 o
   9   1  -3        224.52        208.49         5.97 o
  10   1  -3         44.05         49.51         3.22 o
  11   1  -3         74.38         63.35         3.68 o
  12   1  -3        266.97        258.46         7.70 o
  13   1  -3         80.68         78.94         4.60 o
  14   1  -3        359.54        349.19        13.83 o
  15   1  -3        285.14        264.48         8.63 o
  16   1  -3          1.33          9.23         3.10 o
  17   1  -3         45.42         46.14         4.58 o
  18   1  -3        252.39        228.87        19.36 o
  19   1  -3          2.58          7.83         4.39 o
  20   1  -3         86.11         90.87         7.22 o
  21   1  -3          7.00         11.37         4.35 o
   1   2  -3       2756.11       2842.38        34.21 o
   2   2  -3       1212.96       1250.93        13.10 o
   3   2  -3        481.66        467.30         4.61 o
   4   2  -3        957.07       1070.06        12.07 o
   5   2  -3       5847.46       6024.25        71.66 o
   6   2  -3        883.04        879.00        11.12 o
   7   2  -3       3865.40       3813.63        51.33 o
   8   2  -3       2766.51       2762.76        43.35 o
   9   2  -3        204.32        215.03         4.69 o
  10   2  -3        302.46        312.02         5.52 o
  11   2  -3        253.94        242.06        10.43 o
  12   2  -3         77.62         72.27         3.26 o
  13   2  -3        384.49        365.40        10.01 o
  14   2  -3          7.95          8.97         2.64 o
  15   2  -3        260.53        260.97         8.74 o
  16   2  -3          2.12          3.74         2.76 o
  17   2  -3         22.94         23.41         3.79 o
  18   2  -3         32.88         31.96         4.37 o
  19   2  -3         71.74         72.00         5.54 o
  20   2  -3         62.59         57.92         3.61 o
   1   3  -3        306.48        305.38         5.04 o
   2   3  -3        368.80        387.68         5.40 o
   3   3  -3        213.84        219.04         3.15 o
   4   3  -3       1739.72       1843.60        20.37 o
   5   3  -3        330.62        342.83         4.52 o
   6   3  -3        165.23        149.68         2.86 o
   7   3  -3        168.92        177.46         3.26 o
   8   3  -3         50.79         55.90         3.12 o
   9   3  -3         75.31         88.08         2.72 o
  10   3  -3        435.66        425.11         7.25 o
  11   3  -3        174.27        178.23         4.92 o
  12   3  -3        179.17        176.31         4.33 o
  13   3  -3        106.90        112.75         3.57 o
  14   3  -3         81.34         87.16         3.36 o
  15   3  -3         81.03         86.12         3.58 o
  16   3  -3         46.00         42.96         2.77 o
  17   3  -3        115.63        119.43         4.30 o
  18   3  -3        106.77        103.32         5.25 o
  19   3  -3          8.85         11.97         2.91 o
   1   4  -3         56.12         53.97         2.20 o
   2   4  -3         29.06         25.60         1.79 o
   3   4  -3         78.91         81.15         2.21 o
   4   4  -3         63.52         61.29         2.08 o
   5   4  -3        296.93        285.81         5.40 o
   6   4  -3        317.60        310.40         4.99 o
   7   4  -3        302.56        288.57         5.47 o
   8   4  -3         77.20         77.20         3.48 o
   9   4  -3         96.86         89.42         4.93 o
  10   4  -3         34.37         40.26         4.93 o
  11   4  -3        192.85        183.79         6.43 o
  12   4  -3        116.42        119.08         3.79 o
  13   4  -3          2.59          3.87         1.70 o
  14   4  -3         72.64         65.19         4.31 o
  15   4  -3         39.90         41.43         3.48 o
  16   4  -3          2.20          1.07         2.39 o
  17   4  -3         32.69         35.29         4.71 o
   1   5  -3        266.25        242.94         5.19 o
   2   5  -3          5.53          5.98         1.67 o
   3   5  -3        366.93        350.27         8.66 o
   4   5  -3         96.88         91.25         3.90 o
   5   5  -3        210.65        199.89         5.22 o
   6   5  -3        107.52        109.39         3.96 o
   7   5  -3        264.06        258.21         6.42 o
   8   5  -3          5.98          6.27         1.96 o
   9   5  -3         85.17         89.54         3.36 o
  10   5  -3         28.58         31.64         2.34 o
  11   5  -3         31.05         31.28         3.04 o
  12   5  -3         23.67         25.27         2.99 o
  13   5  -3         36.51         36.12         6.67 o
  14   5  -3         23.22         22.63         3.89 o
  15   5  -3          5.59          6.51         3.45 o
   1   6  -3         92.05         89.24         4.72 o
   2   6  -3        117.17        116.92         4.48 o
   3   6  -3         63.11         61.94         3.16 o
   4   6  -3         12.89         18.94         2.32 o
   5   6  -3         16.02         17.45         2.71 o
   6   6  -3         33.88         35.32         3.28 o
   7   6  -3         43.69         46.39         6.18 o
   8   6  -3         64.46         70.61         5.21 o
   9   6  -3         88.56         93.57         6.51 o
  10   6  -3          3.28          0.45         2.73 o
  11   6  -3         10.34         15.34         3.36 o
   2   0  -2       8917.90       7630.12       475.85 o
   4   0  -2        588.50        626.68        13.11 o
   6   0  -2       1931.39       2085.72        40.03 o
   8   0  -2         81.24         82.32         4.88 o
  10   0  -2       2587.31       2695.67        74.83 o
  12   0  -2         81.78         69.95         5.86 o
  14   0  -2        276.10        279.82        12.04 o
  16   0  -2        837.05        789.02        26.35 o
  18   0  -2        528.25        506.27        20.17 o
  20   0  -2         34.42         33.51         6.83 o
   0   1  -2        468.33        495.55         8.00 o
   1   1  -2       5482.84       5395.21        58.85 o
   2   1  -2       2745.55       2774.55        45.43 o
   3   1  -2       7464.14       7325.41       136.80 o
   4   1  -2       4453.02       4663.13        54.83 o
   5   1  -2       1154.61       1157.85        16.18 o
   6   1  -2       2301.62       2352.01        31.88 o
   7   1  -2        549.64        590.37        10.26 o
   8   1  -2       1423.72       1514.11        30.25 o
   9   1  -2       1449.47       1460.86        29.33 o
  10   1  -2        185.55        208.15         6.20 o
  11   1  -2        110.88        115.24         4.60 o
  12   1  -2        265.02        251.35         7.36 o
  13   1  -2        148.15        134.48         5.63 o
  14   1  -2        321.39        301.86         8.97 o
  15   1  -2         62.29         68.28         5.29 o
  16   1  -2         74.90         77.54         5.40 o
  17   1  -2        150.21        147.74         7.13 o
  18   1  -2         36.28         32.85         4.25 o
  19   1  -2         13.93         17.26         4.02 o
  20   1  -2         53.13         55.48         5.75 o
  21   1  -2         34.18         30.10         5.05 o
   0   2  -2        401.57        424.79         9.50 o
   1   2  -2        218.01        239.82         3.01 o
   2   2  -2       1735.28       1866.74        17.97 o
   3   2  -2        505.10        522.70         5.28 o
   4   2  -2         93.99         96.68         1.54 o
   5   2  -2        489.58        485.77         7.26 o
   6   2  -2        709.40        680.34         9.86 o
   7   2  -2        522.48        624.65         9.19 o
   8   2  -2         47.27         68.16         8.30 o
   9   2  -2         63.24         78.14         2.28 o
  10   2  -2        326.68        336.93         5.87 o
  11   2  -2       1829.52       1751.38        28.61 o
  12   2  -2         71.95         71.23         5.21 o
  13   2  -2        520.02        505.88        12.77 o
  14   2  -2          2.34          5.25         2.41 o
  15   2  -2        122.54        128.73         6.32 o
  16   2  -2         88.17         85.62         5.75 o
  17   2  -2        109.83        111.80         4.79 o
  18   2  -2          9.19          9.70         3.13 o
  19   2  -2        125.08        119.03         5.24 o
  20   2  -2          6.86          7.01         2.76 o
   0   3  -2        913.22        894.06        15.09 o
   1   3  -2        276.62        270.45         3.66 o
   2   3  -2         61.93         68.68         1.57 o
   3   3  -2       1233.51       1202.66        12.57 o
   4   3  -2        756.64        745.74         8.17 o
   5   3  -2         84.83         73.63         1.88 o
   6   3  -2        376.68        389.33         5.68 o
   7   3  -2        221.98        203.94         3.96 o
   8   3  -2        134.47        138.00         3.27 o
   9   3  -2        758.72        729.82        11.02 o
  10   3  -2        203.43        213.75         4.56 o
  11   3  -2        293.56        277.92         5.44 o
  12   3  -2        241.76        238.08         5.08 o
  13   3  -2         35.39         40.88         2.50 o
  14   3  -2         26.72         31.32         2.34 o
  15   3  -2         60.52         59.73         3.20 o
  16   3  -2         87.95         85.43         3.67 o
  17   3  -2         30.15         29.66         2.59 o
  18   3  -2         38.80         40.88         2.95 o
  19   3  -2         15.03         17.93         2.96 o
   0   4  -2         68.71         68.56         5.86 o
   1   4  -2        192.60        182.20         4.11 o
   2   4  -2        263.53        242.39        13.50 o
   3   4  -2       1693.46       1651.23        27.30 o
   4   4  -2         18.85         18.20         1.34 o
   5   4  -2         88.77         88.01         2.31 o
   6   4  -2        334.76        302.43         4.97 o
   7   4  -2        465.02        442.69         6.70 o
   8   4  -2        182.32        179.34         4.18 o
   9   4  -2        412.06        409.14         7.20 o
  10   4  -2         10.11         11.45         1.68 o
  11   4  -2         41.90         44.53         2.55 o
  12   4  -2          2.23          5.23         1.63 o
  13   4  -2         11.42         15.03         2.01 o
  14   4  -2        121.72        118.58         4.06 o
  15   4  -2         27.75         29.89         2.55 o
  16   4  -2         35.40         31.78         3.29 o
  17   4  -2          6.77          3.25         2.59 o
   0   5  -2         75.49         78.74         4.88 o
   1   5  -2        188.27        185.51         4.46 o
   2   5  -2         54.29         53.65         4.38 o
   3   5  -2         16.41         14.22         2.11 o
   4   5  -2         59.11         62.53         3.60 o
   5   5  -2        108.32        111.49         3.96 o
   6   5  -2         85.59         82.80         3.67 o
   7   5  -2         33.16         38.29         2.37 o
   8   5  -2         37.22         30.87         2.22 o
   9   5  -2         26.10         26.12         2.16 o
  10   5  -2         14.19         14.85         1.98 o
  11   5  -2         12.98         15.90         2.15 o
  12   5  -2         70.10         62.62         4.31 o
  13   5  -2         90.86         85.94         4.86 o
  14   5  -2         17.22         16.07         3.66 o
  15   5  -2         21.72         27.10         5.37 o
   0   6  -2         28.13         35.47         3.90 o
   1   6  -2          0.35          0.65         2.60 o
   2   6  -2          5.54          6.77         2.60 o
   3   6  -2        352.64        343.37         8.86 o
   4   6  -2         41.52         38.92         2.70 o
   5   6  -2         40.82         43.05         2.85 o
   6   6  -2         79.89         78.16         4.77 o
   7   6  -2         20.55         22.13         3.99 o
   8   6  -2         29.26         29.43         3.75 o
   9   6  -2         95.69         95.55         5.78 o
  10   6  -2         47.66         44.65         6.34 o
  11   6  -2         27.31         26.93         3.98 o
   2   0  -1       5575.15       3157.91       558.33 o
   4   0  -1       6419.92       6513.89       125.50 o
   6   0  -1       3193.55       3439.10        65.10 o
   8   0  -1        259.97        332.53        11.06 o
  10   0  -1       1066.79       1047.03        30.91 o
  12   0  -1        137.29        135.68         7.48 o
  14   0  -1        893.22        822.53        26.35 o
  16   0  -1        117.66        118.43         9.11 o
  18   0  -1        105.43        117.13         9.44 o
  20   0  -1        198.84        190.67        12.04 o
   1   1  -1       2886.69       2974.79        25.91 o
   2   1  -1       5791.78       5705.08        91.85 o
   3   1  -1       7819.51       7729.63       165.67 o
   4   1  -1      15644.11      16337.79       235.00 o
   5   1  -1       1325.30       1446.61        19.68 o
   6   1  -1         74.72         65.39         2.38 o
   7   1  -1       1728.66       1838.30        29.29 o
   8   1  -1        855.93        859.00        17.71 o
   9   1  -1        189.41        167.81         5.17 o
  10   1  -1        981.87        986.04        25.70 o
  11   1  -1         21.20         32.16         2.73 o
  12   1  -1        967.34        952.49        20.59 o
  13   1  -1         37.62         37.62         3.33 o
  14   1  -1        471.50        447.19        11.62 o
  15   1  -1        196.81        195.75         7.24 o
  16   1  -1        220.97        209.56         7.82 o
  17   1  -1        109.42        106.04         6.20 o
  18   1  -1          4.13          7.16         3.45 o
  19   1  -1         17.64         19.37         4.14 o
  20   1  -1         75.44         70.83         5.97 o
  21   1  -1          9.37         17.07         4.48 o
   1   2  -1       2331.94       2430.68        21.52 o
   2   2  -1        384.84        411.15         3.84 o
   3   2  -1       1584.83       1710.94        16.50 o
   4   2  -1        162.95        174.32         2.29 o
   5   2  -1        328.94        322.57         4.17 o
   6   2  -1          9.46         13.11         0.91 o
   7   2  -1        126.04        138.72         3.52 o
   8   2  -1        612.16        600.50         9.16 o
   9   2  -1        484.50        464.26         7.50 o
  10   2  -1        491.34        472.78         7.74 o
  11   2  -1        509.83        506.55         9.53 o
  12   2  -1         49.91         52.23         3.16 o
  13   2  -1        296.71        283.51         6.54 o
  14   2  -1         61.78         59.68         3.59 o
  15   2  -1        190.54        181.79         5.62 o
  16   2  -1        115.87        108.91         4.64 o
  17   2  -1        134.41        136.05         5.16 o
  18   2  -1         19.65         21.44         2.76 o
  19   2  -1          4.37          2.73         2.00 o
  20   2  -1         28.43         30.07         3.59 o
   1   3  -1       1683.88       1657.81        16.36 o
   2   3  -1         49.07         38.87         1.13 o
   3   3  -1        540.58        581.57         6.63 o
   4   3  -1       1573.99       1664.52        17.41 o
   5   3  -1        372.50        340.52         4.18 o
   6   3  -1        168.55        162.63         2.68 o
   7   3  -1        503.63        485.80         6.21 o
   8   3  -1        186.22        190.79         3.98 o
   9   3  -1        381.99        336.42         5.99 o
  10   3  -1        180.85        186.20         4.16 o
  11   3  -1        103.12        101.70         3.30 o
  12   3  -1        135.95        139.63         5.49 o
  13   3  -1         67.55         62.35         3.03 o
  14   3  -1        182.51        178.81         4.66 o
  15   3  -1        110.43        114.55         3.95 o
  16   3  -1         15.10         14.82         2.14 o
  17   3  -1        108.62        102.89         4.09 o
  18   3  -1         71.01         70.50         3.75 o
  19   3  -1         10.55          8.68         2.31 o
   1   4  -1        139.20        123.78         3.20 o
   2   4  -1        734.85        732.25        12.72 o
   3   4  -1         21.64         21.37         2.71 o
   4   4  -1        358.86        349.83         4.89 o
   5   4  -1        317.93        298.26         4.38 o
   6   4  -1        109.92        111.31         2.49 o
   7   4  -1        146.68        141.00         3.14 o
   8   4  -1        147.67        131.23         3.10 o
   9   4  -1         29.04         33.36         1.89 o
  10   4  -1        173.83        166.13         3.63 o
  11   4  -1         69.41         63.51         3.03 o
  12   4  -1        111.43        115.96         4.79 o
  13   4  -1         40.71         42.58         2.78 o
  14   4  -1         60.44         68.37         3.45 o
  15   4  -1          1.93          1.95         1.85 o
  16   4  -1          6.53          7.94         2.04 o
  17   4  -1         29.00         34.19         3.44 o
   1   5  -1        801.29        781.75        23.91 o
   2   5  -1         17.61         13.76         3.42 o
   3   5  -1        196.88        189.19         7.40 o
   4   5  -1         19.91         29.00         2.45 o
   5   5  -1        445.17        440.30         9.16 o
   6   5  -1         26.02         29.28         2.49 o
   7   5  -1        284.39        282.47         5.77 o
   8   5  -1         12.26         13.44         1.90 o
   9   5  -1         66.13         73.58         3.26 o
  10   5  -1         57.45         57.41         3.20 o
  11   5  -1        192.71        189.17         5.12 o
  12   5  -1         22.77         29.43         2.57 o
  13   5  -1          6.27          4.87         2.03 o
  14   5  -1          0.02          0.16         3.20 o
  15   5  -1         70.37         69.12         5.86 o
   1   6  -1        130.18        137.15         5.29 o
   2   6  -1         40.14         40.87         3.22 o
   3   6  -1         33.78         34.87         2.99 o
   4   6  -1         77.30         72.70         4.72 o
   5   6  -1         41.23         43.30         3.45 o
   6   6  -1         11.51         12.17         2.25 o
   7   6  -1         67.36         73.28         4.33 o
   8   6  -1         54.50         55.38         4.10 o
   9   6  -1         52.71         56.21         5.21 o
  10   6  -1         13.89         11.34         3.36 o
  11   6  -1         24.18         23.84         3.83 o
   1   7  -1         10.85         10.36         2.64 o
   2   7  -1          0.48          0.65         2.30 o
   3   7  -1         52.21         49.50         4.88 o
   4   0   0       8519.67       8392.21       160.12 o
   6   0   0       4882.24       4850.99        92.49 o
   8   0   0          8.77          7.48         1.95 o
  10   0   0        192.19        200.75         8.46 o
  12   0   0       1137.08       1113.41        33.19 o
  14   0   0          8.68         10.74         3.90 o
  16   0   0         46.25         62.47         7.16 o
  18   0   0         67.54         84.92         8.78 o
  20   0   0         74.61         81.02        10.09 o
   0   1   0        538.30        459.69         8.91 o
   1   1   0       5793.29       5533.60        64.48 o
   2   1   0        708.55        693.51         6.73 o
   3   1   0       2574.25       2599.07        26.24 o
   4   1   0         63.04         92.33         7.82 o
   5   1   0          0.30          1.92         0.70 o
   6   1   0        739.18        734.62        10.61 o
   7   1   0          6.07          5.61         0.99 o
   8   1   0        444.90        445.08        10.01 o
   9   1   0         22.70         21.57         1.95 o
  10   1   0       1579.95       1535.51        31.06 o
  11   1   0        479.45        487.53        11.62 o
  12   1   0         43.29         57.16         3.91 o
  13   1   0        195.23        184.63         9.76 o
  14   1   0          0.55         10.18         2.73 o
  15   1   0        334.39        320.39         9.66 o
  16   1   0         13.28         22.14         2.44 o
  17   1   0         55.93         56.46         3.54 o
  18   1   0        138.89        121.60         4.89 o
  19   1   0        159.97        162.55         8.04 o
  20   1   0          5.07          6.60         3.79 o
  21   1   0         38.49         43.83         7.16 o
   0   2   0       1557.33       1679.73        20.57 o
   1   2   0       2741.42       2901.29        25.97 o
   2   2   0        531.95        561.34         5.77 o
   3   2   0        119.53        114.84         1.54 o
   4   2   0          3.20          5.76         0.44 o
   5   2   0       2205.47       2280.51        25.25 o
   6   2   0         31.03         37.02         1.15 o
   7   2   0       2729.62       3011.23        33.28 o
   8   2   0         13.74         11.97         1.06 o
   9   2   0          1.27          0.63         0.97 o
  10   2   0         24.87         33.15         1.68 o
  11   2   0        716.30        668.72        10.31 o
  12   2   0        406.40        364.30         6.52 o
  13   2   0        663.58        642.06        10.27 o
  14   2   0          8.71          7.56         1.90 o
  15   2   0         49.74         50.59         3.29 o
  16   2   0        281.04        270.98         6.93 o
  17   2   0         11.96         10.72         2.28 o
  18   2   0         37.02         40.76         2.79 o
  19   2   0          2.30          3.14         1.93 o
  20   2   0          3.62          2.38         2.78 o
   0   3   0       1315.70       1410.23        19.64 o
   1   3   0         75.14         83.70         1.57 o
   2   3   0         33.57         26.00         1.09 o
   3   3   0         61.26         61.20         1.96 o
   4   3   0         76.81         73.48         2.56 o
   5   3   0         19.54         20.44         0.83 o
   6   3   0        642.63        613.52         6.91 o
   7   3   0        565.04        542.19         6.88 o
   8   3   0        411.77        397.41         5.87 o
   9   3   0         26.92         29.18         1.57 o
  10   3   0        518.31        516.23         7.43 o
  11   3   0         77.39         97.96         2.63 o
  12   3   0        748.19        718.34         9.99 o
  13   3   0        459.37        429.39         7.76 o
  14   3   0          0.08          4.14         1.68 o
  15   3   0         31.37         36.27         2.60 o
  16   3   0          2.40          3.28         1.83 o
  17   3   0          5.45          9.55         2.14 o
  18   3   0          3.05          2.27         2.00 o
  19   3   0         57.39         68.04         3.83 o
   0   4   0       2394.70       2327.03        63.77 o
   1   4   0        299.58        283.24         8.95 o
   2   4   0        133.95        137.65         3.00 o
   3   4   0       1208.82       1210.27        15.48 o
   4   4   0        146.67        145.64         3.63 o
   5   4   0          0.21          0.39         0.91 o
   6   4   0        181.88        178.91         3.20 o
   7   4   0        383.24        377.95         5.93 o
   8   4   0        379.81        373.43         5.91 o
   9   4   0         32.87         36.54         1.98 o
  10   4   0         12.81         14.49         1.47 o
  11   4   0          0.87          0.09         1.51 o
  12   4   0         63.76         65.11         3.20 o
  13   4   0         76.28         78.82         3.53 o
  14   4   0         53.38         60.24         3.34 o
  15   4   0        101.44         94.29         3.92 o
  16   4   0         96.13         96.32         4.11 o
  17   4   0          3.31          1.56         2.04 o
   0   5   0         74.97         79.06         5.53 o
   1   5   0        424.09        452.95        10.58 o
   2   5   0          1.18         -2.44         2.44 o
   3   5   0        495.50        467.35        11.04 o
   4   5   0         52.15         50.41         4.65 o
   5   5   0        419.05        410.30         7.48 o
   6   5   0         94.76         88.58         3.38 o
   7   5   0         36.71         38.03         2.54 o
   8   5   0         35.44         39.26         2.55 o
   9   5   0        124.53        122.60         3.98 o
  10   5   0        111.87        112.08         4.01 o
  11   5   0        111.63        117.95         4.23 o
  12   5   0         16.20         18.40         2.37 o
  13   5   0         16.76         18.30         2.41 o
  14   5   0          5.20          3.98         2.48 o
  15   5   0          0.04          3.70         3.56 o
   0   6   0        485.06        475.04        16.27 o
   1   6   0        176.34        166.93        13.01 o
   2   6   0          0.37         -0.16         2.07 o
   3   6   0         19.27         14.81         2.53 o
   4   6   0          5.32          5.39         2.60 o
   5   6   0          1.60          5.04         2.41 o
   6   6   0          1.10         -1.83         2.05 o
   7   6   0        206.05        199.87         6.25 o
   8   6   0          5.96          3.01         1.84 o
   9   6   0          7.19          6.98         2.42 o
  10   6   0          0.15         -1.54         2.13 o
  11   6   0         28.22         35.35         4.38 o
   0   7   0         97.01        114.85         8.13 o
   1   7   0         10.80         12.39         2.99 o
   2   7   0         82.06         72.33         4.94 o
   3   7   0         16.21         17.19         3.10 o
   4   0   1       6502.45       6678.18       125.84 o
   6   0   1       3208.19       3365.15        65.22 o
   8   0   1        282.15        364.09        12.04 o
  10   0   1       1047.24       1048.33        30.91 o
  12   0   1        135.49        130.47         7.16 o
  14   0   1        909.88        822.20        26.35 o
  16   0   1        121.27        118.11         9.11 o
  18   0   1         99.52        137.63        10.09 o
  20   0   1        189.35        180.58        12.36 o
   1   1   1       2827.95       2853.58        51.93 o
   2   1   1       5822.92       5585.06       106.04 o
   3   1   1       7859.29       7736.55       113.82 o
   4   1   1      15802.46      16329.25       176.85 o
   5   1   1       1294.96       1416.37        17.48 o
   6   1   1         80.31         66.90         1.50 o
   7   1   1       1706.61       1810.47        24.88 o
   8   1   1        879.20        861.02        14.38 o
   9   1   1        185.89        169.65         3.97 o
  10   1   1        948.91        962.69        16.06 o
  11   1   1         21.85         32.61         2.32 o
  12   1   1        958.31        928.83        15.94 o
  13   1   1         35.37         42.58         2.72 o
  14   1   1        466.88        440.85         8.94 o
  15   1   1        193.40        194.78         5.39 o
  16   1   1        224.73        203.69         5.68 o
  17   1   1        106.81        107.62         4.29 o
  18   1   1          5.04          8.56         2.16 o
  19   1   1         17.81         21.90         4.12 o
  20   1   1         74.35         80.17         6.43 o
  21   1   1          9.32         23.57         4.48 o
   1   2   1       2299.55       2348.93        21.39 o
   2   2   1        377.59        403.45         4.60 o
   3   2   1       1593.13       1721.92        17.60 o
   4   2   1        155.44        166.84         1.95 o
   5   2   1        327.50        329.25         3.83 o
   6   2   1          8.79         10.64         0.72 o
   7   2   1        141.40        156.36         4.41 o
   8   2   1        598.70        598.49         8.09 o
   9   2   1        483.58        473.47         6.76 o
  10   2   1        487.83        473.74         6.89 o
  11   2   1        513.27        494.68         8.16 o
  12   2   1         50.72         57.97         2.73 o
  13   2   1        291.20        284.04         5.66 o
  14   2   1         60.89         59.15         3.36 o
  15   2   1        196.57        186.64         4.63 o
  16   2   1        117.10        114.04         3.88 o
  17   2   1        133.82        141.27         4.31 o
  18   2   1         18.98         21.36         2.36 o
  19   2   1          4.19          1.62         2.53 o
  20   2   1         28.06         25.44         3.47 o
   1   3   1       1688.06       1657.10        17.57 o
   2   3   1         52.43         42.08         1.51 o
   3   3   1        542.68        582.52         6.76 o
   4   3   1       1606.83       1709.71        19.18 o
   5   3   1        369.56        341.75         4.32 o
   6   3   1        159.16        152.05         2.68 o
   7   3   1        501.27        485.97         6.16 o
   8   3   1        191.16        193.09         3.59 o
   9   3   1        377.99        335.67         5.28 o
  10   3   1        176.95        176.91         3.58 o
  11   3   1        104.88        107.58         3.73 o
  12   3   1        144.40        143.61         3.24 o
  13   3   1         63.60         63.61         3.09 o
  14   3   1        182.82        184.29         5.26 o
  15   3   1        109.76        113.14         4.00 o
  16   3   1         15.05         13.25         1.88 o
  17   3   1        108.82        106.29         4.22 o
  18   3   1         73.28         76.58         3.93 o
  19   3   1         10.71         10.62         2.43 o
   1   4   1        136.62        122.64         4.14 o
   2   4   1        729.89        719.50        11.08 o
   3   4   1         21.11         23.58         1.61 o
   4   4   1        354.28        344.01         5.46 o
   5   4   1        305.31        290.05         4.40 o
   6   4   1        110.86        110.59         2.79 o
   7   4   1        144.25        134.22         3.18 o
   8   4   1        146.57        130.24         3.16 o
   9   4   1         27.43         32.59         1.87 o
  10   4   1        169.40        162.72         3.65 o
  11   4   1         68.41         62.64         3.09 o
  12   4   1        112.77        116.47         4.09 o
  13   4   1         42.96         45.16         2.81 o
  14   4   1         62.90         68.05         3.53 o
  15   4   1          2.14          2.41         1.98 o
  16   4   1          6.62          8.11         2.18 o
  17   4   1         30.30         33.71         2.98 o
  18   4   1         25.31         27.01         5.53 o
   1   5   1        796.59        784.96        17.03 o
   2   5   1         17.94         14.21         2.41 o
   3   5   1        199.86        191.65         5.29 o
   4   5   1         19.73         23.83         2.04 o
   5   5   1        445.97        437.71         7.89 o
   6   5   1         26.92         27.24         2.74 o
   7   5   1        285.90        275.48         5.91 o
   8   5   1         12.93         11.60         1.96 o
   9   5   1         70.46         76.68         3.47 o
  10   5   1         58.22         59.46         3.39 o
  11   5   1        195.50        201.11         5.34 o
  12   5   1         23.43         25.50         2.56 o
  13   5   1          5.80          4.64         2.11 o
  14   5   1          0.04          0.84         4.40 o
  15   5   1         68.60         76.76         4.83 o
   1   6   1        136.43        145.95         5.86 o
   2   6   1         41.10         39.04         3.33 o
   3   6   1         34.72         40.59         3.45 o
   4   6   1         75.85         69.00         4.60 o
   5   6   1         40.41         42.14         3.20 o
   6   6   1         11.78         10.59         2.59 o
   7   6   1         67.94         68.76         3.61 o
   8   6   1         53.66         54.10         3.27 o
   9   6   1         53.94         61.17         3.52 o
  10   6   1         13.91         16.55         2.86 o
  11   6   1         24.28         26.05         3.19 o
   1   7   1         11.36         13.55         2.99 o
   2   7   1          0.46          0.98         2.60 o
   3   7   1         51.91         54.20         4.53 o
   2   0   2       8928.62       7711.48       323.09 o
   4   0   2        611.37        662.66        10.44 o
   6   0   2       1907.42       2037.33        31.95 o
   8   0   2         78.22         75.81         4.23 o
  10   0   2       2609.25       2663.13        73.86 o
  12   0   2         86.60         79.75         3.05 o
  14   0   2        276.55        289.24         7.33 o
  16   0   2        847.59        796.73        31.07 o
  18   0   2        530.15        518.96        20.17 o
  20   0   2         33.92         34.81         6.83 o
   0   1   2        435.69        471.47         6.98 o
   1   1   2       5501.97       5357.55       109.49 o
   2   1   2       2799.08       2826.80        43.55 o
   3   1   2       7371.35       7234.89        98.35 o
   4   1   2       4393.08       4543.57        47.30 o
   5   1   2       1159.43       1169.03        12.98 o
   6   1   2       2296.16       2320.14        28.33 o
   7   1   2        552.96        592.64        10.06 o
   8   1   2       1426.86       1520.10        24.15 o
   9   1   2       1426.33       1440.01        23.31 o
  10   1   2        188.11        230.12         8.23 o
  11   1   2        101.85        107.79         3.55 o
  12   1   2        271.05        251.57         5.60 o
  13   1   2        148.90        141.59         4.06 o
  14   1   2        323.90        307.28         6.79 o
  15   1   2         62.77         59.84         3.28 o
  16   1   2         73.53         80.51         4.34 o
  17   1   2        151.54        148.34         4.80 o
  18   1   2         37.80         36.81         4.39 o
  19   1   2         14.36         17.46         4.07 o
  20   1   2         53.37         40.61         5.05 o
  21   1   2         34.42         36.24         5.05 o
   0   2   2        425.11        454.34         6.02 o
   1   2   2        217.54        241.82         2.80 o
   2   2   2       1735.30       1859.74        22.77 o
   3   2   2        491.56        500.79         6.15 o
   4   2   2         94.91         96.43         1.45 o
   5   2   2        501.96        495.86         5.49 o
   6   2   2        703.86        676.60         6.92 o
   7   2   2        504.29        613.45         7.44 o
   8   2   2         46.27         62.01         3.95 o
   9   2   2         61.88         69.80         1.71 o
  10   2   2        325.15        333.05         4.61 o
  11   2   2       1847.48       1797.75        21.94 o
  12   2   2         77.13         65.52         2.47 o
  13   2   2        530.72        515.12         7.29 o
  14   2   2          2.48          3.34         1.41 o
  15   2   2        125.09        128.60         3.85 o
  16   2   2         89.90         86.66         3.43 o
  17   2   2        112.09        113.70         3.97 o
  18   2   2          8.97          9.39         1.99 o
  19   2   2        125.26        116.34         5.49 o
  20   2   2          6.97          5.42         2.85 o
   0   3   2        916.01        904.79        13.34 o
   1   3   2        268.68        258.48         3.87 o
   2   3   2         58.84         64.82         1.75 o
   3   3   2       1228.22       1196.20        15.69 o
   4   3   2        757.91        745.48         9.03 o
   5   3   2         88.44         81.92         1.94 o
   6   3   2        380.31        397.08         5.76 o
   7   3   2        222.13        203.60         3.61 o
   8   3   2        140.06        144.32         2.89 o
   9   3   2        755.62        718.51         9.78 o
  10   3   2        208.19        220.58         4.10 o
  11   3   2        283.36        274.82         4.75 o
  12   3   2        236.46        236.63         4.31 o
  13   3   2         33.70         35.50         2.47 o
  14   3   2         29.00         32.56         2.09 o
  15   3   2         60.69         57.52         2.79 o
  16   3   2         88.36         82.84         4.60 o
  17   3   2         30.59         34.26         2.79 o
  18   3   2         37.45         41.07         3.08 o
  19   3   2         14.61         14.01         3.25 o
   0   4   2         67.18         56.61         4.23 o
   1   4   2        198.23        182.89         4.01 o
   2   4   2        256.70        238.84         4.89 o
   3   4   2       1696.94       1679.31        23.74 o
   4   4   2         19.27         17.02         1.72 o
   5   4   2         85.49         83.33         3.49 o
   6   4   2        335.49        306.04         5.82 o
   7   4   2        467.06        448.87         7.80 o
   8   4   2        177.98        177.79         4.44 o
   9   4   2        402.99        401.69         7.41 o
  10   4   2          8.81          8.55         1.76 o
  11   4   2         43.45         47.89         2.82 o
  12   4   2          1.98          5.08         1.82 o
  13   4   2         11.38         18.89         2.28 o
  14   4   2        121.40        128.70         4.44 o
  15   4   2         28.13         32.64         2.86 o
  16   4   2         34.51         32.49         2.90 o
  17   4   2          6.81          2.84         2.23 o
  18   4   2         29.61         29.93         5.21 o
   0   5   2         72.56         83.29         6.18 o
   1   5   2        185.06        187.14         6.21 o
   2   5   2         55.73         58.00         4.88 o
   3   5   2         17.59         17.59         1.93 o
   4   5   2         60.37         62.64         3.06 o
   5   5   2        104.86         99.71         3.99 o
   6   5   2         88.03         81.51         3.43 o
   7   5   2         32.12         34.42         2.51 o
   8   5   2         38.05         34.17         2.93 o
   9   5   2         27.01         27.79         2.89 o
  10   5   2         14.13         15.88         2.66 o
  11   5   2         14.00         18.03         2.45 o
  12   5   2         70.75         67.18         3.58 o
  13   5   2         93.02         93.87         4.22 o
  14   5   2         17.29         19.83         3.21 o
  15   5   2         22.22         25.72         3.34 o
   0   6   2         25.62         30.26         4.56 o
   1   6   2          0.32          1.95         2.30 o
   2   6   2          4.85         10.46         2.76 o
   3   6   2        360.64        349.61         9.78 o
   4   6   2         40.29         45.91         3.79 o
   5   6   2         40.24         42.53         4.20 o
   6   6   2         79.08         73.02         3.78 o
   7   6   2         20.94         22.37         2.49 o
   8   6   2         29.47         31.30         2.84 o
   9   6   2         97.14         96.91         4.30 o
  10   6   2         46.88         47.05         3.31 o
  11   6   2         28.05         30.05         2.98 o
   0   7   2         32.46         35.14         5.53 o
   1   7   2          5.23          7.26         5.04 o
   2   7   2          3.01          1.65         3.58 o
   2   0   3        928.35        957.45        15.84 o
   4   0   3       1825.02       1916.56        36.92 o
   6   0   3        494.87        522.50        11.16 o
   8   0   3       4241.35       4586.50        86.66 o
  10   0   3        569.33        535.61        11.16 o
  12   0   3        369.38        345.56         7.97 o
  14   0   3        670.10        603.96        13.13 o
  16   0   3          0.62          5.35         2.60 o
  18   0   3         28.56         33.51         6.18 o
  20   0   3          7.41          7.48         5.53 o
   1   1   3        643.42        690.96         7.94 o
   2   1   3       8339.33       7927.01       199.26 o
   3   1   3       4378.41       4648.96        46.63 o
   4   1   3       3307.79       3528.70        38.79 o
   5   1   3        184.08        196.40         2.72 o
   6   1   3        513.82        515.67         6.79 o
   7   1   3        577.97        562.45         9.67 o
   8   1   3        336.25        326.80         6.21 o
   9   1   3        214.12        205.25         4.50 o
  10   1   3         43.21         51.52         2.24 o
  11   1   3         76.05         68.89         2.60 o
  12   1   3        274.05        268.00         5.84 o
  13   1   3         79.35         85.75         3.21 o
  14   1   3        363.95        365.52         7.61 o
  15   1   3        295.18        275.04         6.39 o
  16   1   3          1.44          8.43         1.81 o
  17   1   3         48.88         55.80         3.15 o
  18   1   3        252.94        232.29         8.97 o
  19   1   3          2.44          7.79         3.56 o
  20   1   3         85.80         87.89         6.78 o
  21   1   3          7.40          9.06         3.98 o
   1   2   3       2719.95       2779.86        26.87 o
   2   2   3       1209.68       1217.64        14.02 o
   3   2   3        489.68        466.10         6.27 o
   4   2   3        941.64       1033.01        15.02 o
   5   2   3       5832.65       6040.25        72.03 o
   6   2   3        881.52        888.13        10.34 o
   7   2   3       3843.65       3777.60        41.61 o
   8   2   3       2756.07       2748.33        33.54 o
   9   2   3        212.43        220.46         3.87 o
  10   2   3        301.95        306.57         5.04 o
  11   2   3        252.09        236.57         4.43 o
  12   2   3         75.30         72.24         2.88 o
  13   2   3        393.04        375.76         6.82 o
  14   2   3          9.08         12.72         1.74 o
  15   2   3        265.86        259.78         5.62 o
  16   2   3          2.53          6.89         1.72 o
  17   2   3         23.51         26.76         2.32 o
  18   2   3         33.12         31.24         2.69 o
  19   2   3         71.42         65.78         4.56 o
  20   2   3         62.77         61.40         5.61 o
   1   3   3        311.50        306.88         4.09 o
   2   3   3        350.18        364.07         5.17 o
   3   3   3        210.69        209.41         3.73 o
   4   3   3       1713.66       1807.12        25.89 o
   5   3   3        326.57        329.05         5.96 o
   6   3   3        171.73        159.75         4.18 o
   7   3   3        167.87        174.10         3.91 o
   8   3   3         54.42         59.46         3.57 o
   9   3   3         70.12         79.75         5.31 o
  10   3   3        452.42        433.90         7.68 o
  11   3   3        172.86        184.42         4.55 o
  12   3   3        182.99        185.49         4.68 o
  13   3   3        104.49        112.30         3.29 o
  14   3   3         83.03         88.34         3.19 o
  15   3   3         83.09         89.09         3.72 o
  16   3   3         45.71         39.65         2.86 o
  17   3   3        117.07        121.94         4.44 o
  18   3   3        106.91        109.62         5.82 o
  19   3   3          8.92          9.22         3.23 o
   1   4   3         61.73         65.43         2.55 o
   2   4   3         29.53         25.82         1.92 o
   3   4   3         80.54         81.52         3.99 o
   4   4   3         58.60         53.94         2.58 o
   5   4   3        296.48        281.93         5.67 o
   6   4   3        315.91        320.20         7.15 o
   7   4   3        303.58        300.93         6.96 o
   8   4   3         76.29         79.57         3.76 o
   9   4   3         98.05         95.65         3.47 o
  10   4   3         31.23         31.22         2.35 o
  11   4   3        193.66        186.23         4.82 o
  12   4   3        114.41        121.63         4.14 o
  13   4   3          2.35          5.70         2.01 o
  14   4   3         71.81         69.60         3.69 o
  15   4   3         40.09         48.15         3.26 o
  16   4   3          2.20          2.30         2.12 o
  17   4   3         32.15         43.40         4.04 o
   1   5   3        270.34        252.77         7.47 o
   2   5   3          5.34          5.45         2.02 o
   3   5   3        364.00        352.17         6.86 o
   4   5   3         98.94         95.66         3.55 o
   5   5   3        215.54        197.97         5.02 o
   6   5   3        106.45         99.70         3.78 o
   7   5   3        264.43        260.35         5.91 o
   8   5   3          5.79          4.96         1.90 o
   9   5   3         84.58         91.97         4.65 o
  10   5   3         29.08         30.78         3.88 o
  11   5   3         32.36         34.19         3.37 o
  12   5   3         23.28         28.11         4.25 o
  13   5   3         35.37         45.26         3.84 o
  14   5   3         22.47         26.27         3.42 o
  15   5   3          6.29          8.36         3.67 o
   1   6   3         94.20        104.73         5.63 o
   2   6   3        116.57        123.83         5.98 o
   3   6   3         62.69         74.46         8.95 o
   4   6   3         12.38         13.92         2.99 o
   5   6   3         14.85         12.50         2.28 o
   6   6   3         34.39         35.12         2.82 o
   7   6   3         42.83         41.02         3.06 o
   8   6   3         65.76         68.80         3.97 o
   9   6   3         88.70         93.88         4.35 o
  10   6   3          3.38          3.26         2.24 o
  11   6   3          9.79         16.83         3.12 o
   1   7   3         10.58         11.37         3.33 o
   0   0   4      34527.18      32270.28       822.20 o
   2   0   4       3567.36       3779.18        50.19 o
   4   0   4        437.95        430.51         7.39 o
   6   0   4       3742.63       3683.81       100.54 o
   8   0   4       1059.62       1022.63        29.93 o
  10   0   4        251.50        249.88         9.76 o
  12   0   4        537.36        522.21        17.90 o
  14   0   4         45.83         43.27         5.53 o
  16   0   4        321.90        329.27        14.64 o
  18   0   4         78.41        101.84         9.44 o
  20   0   4         45.66         47.18         7.48 o
   0   1   4       1380.20       1442.49        26.74 o
   1   1   4       5681.34       5627.84       106.59 o
   2   1   4       7011.78       6931.81       101.44 o
   3   1   4       1447.48       1440.72        13.97 o
   4   1   4       2460.90       2589.47        26.53 o
   5   1   4        213.75        228.84         3.43 o
   6   1   4        269.75        269.39         5.12 o
   7   1   4       1077.90       1127.41        22.66 o
   8   1   4        635.78        610.82        13.34 o
   9   1   4        235.19        235.59         4.91 o
  10   1   4        198.89        192.81         4.40 o
  11   1   4        213.70        212.69         4.83 o
  12   1   4        677.23        680.50        12.13 o
  13   1   4        344.53        332.49         6.89 o
  14   1   4        159.51        158.20         4.50 o
  15   1   4         90.51         90.24         4.86 o
  16   1   4        238.38        231.22         6.01 o
  17   1   4          7.48         11.44         3.33 o
  18   1   4          2.12         12.45         3.52 o
  19   1   4        108.80        132.97         7.58 o
  20   1   4        104.09        137.22         7.93 o
  21   1   4         23.19         27.66         6.51 o
   0   2   4       1153.90       1240.88        17.65 o
   1   2   4        140.88        126.85         1.81 o
   2   2   4        145.34        155.49         2.25 o
   3   2   4       1796.40       1867.79        21.26 o
   4   2   4        108.30        123.72         2.84 o
   5   2   4       3359.97       3479.87        47.04 o
   6   2   4        848.87        869.43        11.15 o
   7   2   4       1934.29       2019.81        22.82 o
   8   2   4          4.97         13.95         2.61 o
   9   2   4       1062.09       1062.24        13.85 o
  10   2   4         22.84         26.74         1.56 o
  11   2   4       1009.11        969.97        12.94 o
  12   2   4        247.17        219.43         4.30 o
  13   2   4        178.43        174.56         4.26 o
  14   2   4         42.73         42.02         2.48 o
  15   2   4         27.75         28.24         2.22 o
  16   2   4         32.67         30.46         2.34 o
  17   2   4         46.74         51.30         3.59 o
  18   2   4         32.10         35.19         3.54 o
  19   2   4          0.07          1.05         2.63 o
  20   2   4         26.27         26.74         4.58 o
   0   3   4       1928.36       2020.74        28.65 o
   1   3   4        740.71        694.62         8.13 o
   2   3   4        350.07        336.67         4.92 o
   3   3   4        594.32        599.42         7.57 o
   4   3   4       1169.42       1155.82        13.63 o
   5   3   4        256.14        254.21         4.25 o
   6   3   4       1516.48       1555.23        25.93 o
   7   3   4        535.48        515.39         9.93 o
   8   3   4        683.89        670.90        12.43 o
   9   3   4        405.43        388.40         8.25 o
  10   3   4       1323.97       1276.82        18.76 o
  11   3   4         49.43         59.37         3.03 o
  12   3   4        249.00        250.35         4.82 o
  13   3   4        133.56        133.09         3.59 o
  14   3   4        159.27        152.35         5.07 o
  15   3   4         40.41         40.23         2.80 o
  16   3   4         23.86         26.89         3.42 o
  17   3   4         31.04         40.48         3.86 o
  18   3   4          3.72          6.04         2.96 o
  19   3   4         47.77         46.13         4.31 o
   0   4   4       1468.23       1380.38        27.58 o
   1   4   4        255.82        242.83         5.14 o
   2   4   4        144.36        152.39         4.27 o
   3   4   4        164.69        157.28         4.01 o
   4   4   4         12.22          8.58         1.59 o
   5   4   4        180.30        163.01         4.17 o
   6   4   4         99.66        104.06         3.71 o
   7   4   4        898.28        863.81        13.48 o
   8   4   4         64.27         75.97         3.85 o
   9   4   4        154.62        162.77         5.24 o
  10   4   4         28.44         29.98         2.99 o
  11   4   4         78.33         78.93         4.26 o
  12   4   4        133.87        136.02         5.21 o
  13   4   4        112.35        116.30         5.21 o
  14   4   4          7.26          7.74         2.81 o
  15   4   4         72.16         69.62         4.79 o
  16   4   4         34.46         39.43         3.95 o
  17   4   4         12.30         10.86         3.63 o
   0   5   4        220.36        235.57        10.41 o
   1   5   4        178.11        185.47         6.44 o
   2   5   4         98.17         96.75         3.59 o
   3   5   4        181.33        189.50         4.89 o
   4   5   4          2.44         -1.64         1.64 o
   5   5   4         41.27         42.89         2.84 o
   6   5   4         28.81         28.23         2.50 o
   7   5   4         51.20         52.11         3.20 o
   8   5   4          5.64          5.80         2.02 o
   9   5   4         77.76         78.74         3.80 o
  10   5   4         26.57         31.71         2.87 o
  11   5   4        177.38        179.85         5.43 o
  12   5   4          2.03          2.22         2.53 o
  13   5   4         11.86         13.35         3.00 o
  14   5   4          3.14          3.65         2.85 o
   0   6   4        233.86        233.29        11.39 o
   1   6   4          5.63         10.81         3.10 o
   2   6   4          3.39         10.85         2.99 o
   3   6   4        112.77        130.26         6.32 o
   4   6   4         10.22         15.17         2.70 o
   5   6   4         38.65         44.16         2.98 o
   6   6   4         62.41         63.64         3.72 o
   7   6   4         98.67         91.95         4.28 o
   8   6   4          1.15         -0.73         2.11 o
   9   6   4          4.95          6.50         2.39 o
  10   6   4         11.60         12.65         2.54 o
  11   6   4         25.82         22.45         5.53 o
   2   0   5        806.01        798.74        11.09 o
   4   0   5        661.27        687.84        11.40 o
   6   0   5       3218.06       3354.21        91.43 o
   8   0   5       1506.84       1590.40        44.90 o
  10   0   5        242.22        252.16        10.09 o
  12   0   5        447.83        435.67        15.62 o
  14   0   5        194.85        168.22         9.44 o
  16   0   5        111.80        127.22         9.44 o
  18   0   5        405.56        387.51        16.59 o
  20   0   5        206.11        212.14        13.34 o
   1   1   5        198.16        211.41         3.17 o
   2   1   5       3942.64       3858.59        39.09 o
   3   1   5       1402.48       1530.86        17.08 o
   4   1   5       1154.82       1183.39        11.70 o
   5   1   5         64.80         70.54         1.37 o
   6   1   5        843.53        926.62        11.73 o
   7   1   5        779.56        809.86        16.68 o
   8   1   5         91.97        101.37         4.23 o
   9   1   5        663.89        687.67        15.07 o
  10   1   5       1097.01       1065.43        22.31 o
  11   1   5         41.16         41.97         3.56 o
  12   1   5         61.28         63.75         4.12 o
  13   1   5         83.05         84.65         4.91 o
  14   1   5        148.51        144.12         6.30 o
  15   1   5        159.79        158.40         6.89 o
  16   1   5         75.26         77.20         5.52 o
  17   1   5        161.60        149.40        12.85 o
  18   1   5         50.60         44.52         4.82 o
  19   1   5          0.57          5.47         3.36 o
  20   1   5         33.37         40.83         4.94 o
   1   2   5        252.06        268.95         3.20 o
   2   2   5       1766.56       1791.71        18.68 o
   3   2   5        540.54        596.94         7.16 o
   4   2   5        318.47        302.88         7.58 o
   5   2   5        986.69        964.13        12.52 o
   6   2   5         37.02         24.52         2.58 o
   7   2   5        350.90        394.29         5.16 o
   8   2   5        804.01        810.26        10.74 o
   9   2   5       1068.01       1076.12        15.90 o
  10   2   5        515.68        534.20         8.85 o
  11   2   5        467.76        462.11         8.03 o
  12   2   5          2.23          3.89         1.64 o
  13   2   5        139.30        138.36         4.19 o
  14   2   5        226.04        208.91         5.17 o
  15   2   5        260.19        244.28         6.68 o
  16   2   5          4.20          6.69         2.43 o
  17   2   5        266.67        267.65         7.53 o
  18   2   5         13.97         17.99         3.10 o
  19   2   5          2.30          4.08         2.91 o
  20   2   5         28.16         37.96         5.05 o
   1   3   5       1188.71       1162.31        12.78 o
   2   3   5        224.75        215.26         3.16 o
   3   3   5        196.78        204.92         3.28 o
   4   3   5        143.65        151.02         2.64 o
   5   3   5        525.13        492.96         8.21 o
   6   3   5        154.33        161.79         4.01 o
   7   3   5        582.96        560.96        10.70 o
   8   3   5        220.86        204.68         5.50 o
   9   3   5         15.80         22.91         2.43 o
  10   3   5       1224.58       1199.80        20.85 o
  11   3   5        166.29        161.94         4.22 o
  12   3   5        396.86        384.43         7.30 o
  13   3   5         92.54         94.71         4.73 o
  14   3   5        114.60        125.82         5.35 o
  15   3   5          6.42          2.98         2.67 o
  16   3   5         11.61         11.35         3.10 o
  17   3   5         25.99         20.52         3.43 o
  18   3   5         32.09         33.19         4.01 o
  19   3   5          4.09          6.18         4.88 o
   1   4   5        352.08        343.04         6.56 o
   2   4   5        676.31        664.87        10.78 o
   3   4   5          8.89          7.44         1.65 o
   4   4   5        178.24        170.94         4.32 o
   5   4   5        270.39        246.39         5.30 o
   6   4   5         35.66         41.65         4.79 o
   7   4   5        209.57        207.35         5.96 o
   8   4   5        127.56        113.94         3.95 o
   9   4   5         66.58         71.37         3.54 o
  10   4   5        304.67        277.86         7.32 o
  11   4   5         57.72         56.63         3.96 o
  12   4   5         92.10        107.40         5.05 o
  13   4   5         99.18        106.20         5.16 o
  14   4   5         28.03         37.42         3.75 o
  15   4   5         14.92         23.13         3.37 o
  16   4   5         13.42         15.29         3.29 o
  17   4   5          1.57          2.28         3.04 o
   1   5   5         17.02         23.55         2.50 o
   2   5   5         90.70        103.24         4.32 o
   3   5   5        382.97        357.74         7.16 o
   4   5   5         84.83         83.49         3.71 o
   5   5   5         87.73         82.59         3.87 o
   6   5   5         37.33         29.78         3.43 o
   7   5   5         21.15         22.68         2.40 o
   8   5   5         69.24         59.64         3.80 o
   9   5   5        138.11        139.65         4.78 o
  10   5   5         15.96         22.15         2.69 o
  11   5   5         86.38         93.31         4.42 o
  12   5   5          4.17          7.82         2.48 o
  13   5   5          0.82          7.84         2.55 o
  14   5   5          8.47         11.63         2.74 o
   1   6   5        214.50        242.71         8.50 o
   2   6   5         43.43         48.01         4.37 o
   3   6   5         31.51         34.22         8.78 o
   4   6   5         60.72         63.19         3.68 o
   5   6   5        146.46        145.89         4.99 o
   6   6   5         22.93         22.36         2.63 o
   7   6   5         68.94         76.78         4.27 o
   8   6   5         24.19         20.49         2.75 o
   9   6   5          9.46         10.44         2.59 o
  10   6   5         11.38         11.75         2.68 o
   0   0   6       7180.71       7082.62       232.90 o
   2   0   6       3871.42       3965.67        45.93 o
   4   0   6        947.16        948.20        15.53 o
   6   0   6       3271.23       3271.43        63.15 o
   8   0   6        947.32       1013.85        29.93 o
  10   0   6        818.15        807.24        24.73 o
  12   0   6        775.08        742.81        23.75 o
  14   0   6        473.36        458.12        16.92 o
  16   0   6        333.88        348.14        15.29 o
  18   0   6         93.89        116.81        10.09 o
  20   0   6         14.13         20.17         6.18 o
   0   1   6       1503.61       1573.33        31.34 o
   1   1   6        219.38        222.45         2.69 o
   2   1   6       1016.71       1123.79        11.00 o
   3   1   6       1497.46       1504.59        14.55 o
   4   1   6        833.04        901.13        10.42 o
   5   1   6        183.30        189.22         2.66 o
   6   1   6       2118.54       2143.19        26.30 o
   7   1   6        122.76        133.76         2.95 o
   8   1   6        700.19        720.37        12.57 o
   9   1   6        473.21        473.17        11.16 o
  10   1   6        512.90        518.43        12.19 o
  11   1   6        215.95        215.90         6.78 o
  12   1   6         58.11         61.78         4.88 o
  13   1   6        651.46        641.78        15.18 o
  14   1   6        104.28        119.51         6.34 o
  15   1   6          0.32         -0.07         2.64 o
  16   1   6         24.22         26.88         3.79 o
  17   1   6        108.91        101.02         6.43 o
  18   1   6         29.50         35.72        10.25 o
  19   1   6         52.04         51.87         5.14 o
  20   1   6          5.34          9.15         3.98 o
   0   2   6       3116.55       3575.21        49.19 o
   1   2   6        279.97        296.75         4.21 o
   2   2   6        573.76        605.69         6.78 o
   3   2   6        250.91        216.66         3.69 o
   4   2   6         87.43         86.91         2.56 o
   5   2   6        176.45        162.94         3.66 o
   6   2   6        207.53        212.65         3.64 o
   7   2   6        388.30        377.06         5.11 o
   8   2   6        256.92        268.34         4.36 o
   9   2   6         51.19         54.23         1.94 o
  10   2   6         52.89         55.81         2.36 o
  11   2   6        117.95        111.00         3.52 o
  12   2   6         64.31         70.39         3.14 o
  13   2   6        373.42        361.85         7.13 o
  14   2   6         71.75         78.19         3.50 o
  15   2   6         38.52         41.00         2.95 o
  16   2   6         47.35         48.21         3.82 o
  17   2   6         50.30         53.74         3.48 o
  18   2   6         48.41         47.92         4.11 o
  19   2   6        125.35        124.90         6.07 o
   0   3   6         58.67         60.57         2.77 o
   1   3   6         53.18         52.75         1.56 o
   2   3   6        265.93        250.75         3.27 o
   3   3   6        923.68        893.82        10.77 o
   4   3   6        196.04        206.81         3.37 o
   5   3   6        249.47        236.15         4.96 o
   6   3   6        512.63        504.80         8.49 o
   7   3   6        109.83        114.60         3.76 o
   8   3   6        338.03        324.08         6.46 o
   9   3   6        359.47        327.07         7.88 o
  10   3   6        412.21        387.60         8.64 o
  11   3   6        145.83        141.00         5.13 o
  12   3   6         71.78         73.69         4.18 o
  13   3   6        197.35        187.86         6.29 o
  14   3   6        106.32        101.29         5.16 o
  15   3   6         42.78         42.30         3.80 o
  16   3   6         96.39         87.86         5.26 o
  17   3   6          3.11          0.24         2.91 o
  18   3   6         22.34         28.17         3.91 o
   0   4   6         26.30         29.20         2.66 o
   1   4   6        414.77        410.82         6.67 o
   2   4   6        301.48        289.31         5.91 o
   3   4   6        325.64        289.46         6.00 o
   4   4   6         49.32         47.47         2.72 o
   5   4   6        109.61        106.49         3.65 o
   6   4   6        549.29        516.03         9.10 o
   7   4   6         21.14         22.00         2.27 o
   8   4   6        373.75        361.80         7.27 o
   9   4   6        122.75        128.17         4.39 o
  10   4   6         44.89         44.33         3.03 o
  11   4   6          2.72          5.73         2.15 o
  12   4   6         36.52         37.44         3.05 o
  13   4   6        363.25        379.61         9.47 o
  14   4   6        185.13        197.47         7.14 o
  15   4   6        208.08        211.95         7.26 o
  16   4   6         50.97         59.51         4.65 o
   0   5   6        487.98        458.77        16.92 o
   1   5   6         79.21         85.34         4.16 o
   2   5   6         71.49         74.71         3.68 o
   3   5   6        143.92        146.43         4.60 o
   4   5   6         15.22         13.43         2.30 o
   5   5   6        202.36        201.74         5.55 o
   6   5   6         31.93         32.88         2.77 o
   7   5   6         92.82        100.01         4.21 o
   8   5   6          1.44          1.09         2.11 o
   9   5   6         81.09         80.86         4.18 o
  10   5   6         23.02         24.49         2.87 o
  11   5   6         73.47         83.56         4.36 o
  12   5   6         12.96         14.27         2.71 o
  13   5   6         79.80         94.19         4.76 o
  14   5   6          0.38          1.60         2.99 o
   0   6   6        109.71        126.57         9.44 o
   1   6   6        109.34        114.91         6.44 o
   2   6   6         26.04         33.75         4.02 o
   3   6   6        128.01        123.18        10.41 o
   4   6   6         15.59         17.85         2.52 o
   5   6   6         18.17         19.40         2.68 o
   6   6   6         30.75         26.79         2.94 o
   7   6   6         18.11         13.73         2.61 o
   8   6   6         33.25         27.65         3.03 o
   9   6   6         32.72         36.88         3.33 o
  10   6   6         16.85         16.27         5.21 o
   2   0   7       2958.30       3038.33        35.66 o
   4   0   7       2810.11       2992.70        56.47 o
   6   0   7        756.08        762.02        16.10 o
   8   0   7        605.91        653.23        15.78 o
  10   0   7       1444.14       1437.47        41.65 o
  12   0   7        536.42        530.67        18.55 o
  14   0   7        160.23        160.73         9.44 o
  16   0   7        208.58        203.35        11.71 o
  18   0   7         57.32         63.45         7.81 o
  20   0   7         17.65         17.24         5.86 o
   1   1   7        345.50        369.24         3.53 o
   2   1   7         81.49         92.00         2.53 o
   3   1   7       1562.23       1798.81        17.40 o
   4   1   7        930.60       1037.10        11.17 o
   5   1   7         59.67         61.05         1.59 o
   6   1   7         49.30         51.24         2.01 o
   7   1   7        504.69        507.04         7.15 o
   8   1   7        719.12        725.00         9.80 o
   9   1   7       1062.12       1049.67        15.48 o
  10   1   7         97.24        103.26         3.53 o
  11   1   7         26.77         25.83         2.24 o
  12   1   7        665.97        653.80        15.41 o
  13   1   7        338.75        362.26        10.22 o
  14   1   7        505.76        482.79        12.54 o
  15   1   7         28.44         35.14         3.83 o
  16   1   7        152.83        154.21         7.12 o
  17   1   7          3.77          5.18         3.20 o
  18   1   7         20.25         26.63         4.88 o
  19   1   7         14.95         18.63         4.12 o
  20   1   7         89.73         90.32         6.90 o
   1   2   7       2778.06       2766.52        28.92 o
   2   2   7        965.53        985.23        10.57 o
   3   2   7         23.77         22.64         2.29 o
   4   2   7        500.57        522.65         8.49 o
   5   2   7        877.10        831.41        12.56 o
   6   2   7        135.28        140.22         2.93 o
   7   2   7        914.24        860.43        10.55 o
   8   2   7        340.45        349.89         4.96 o
   9   2   7          6.73          7.54         1.03 o
  10   2   7         83.23         77.45         2.40 o
  11   2   7          4.06          4.04         1.23 o
  12   2   7        170.58        160.20         3.72 o
  13   2   7          9.78         10.14         1.56 o
  14   2   7        197.16        188.56         5.07 o
  15   2   7         22.07         19.42         2.41 o
  16   2   7         23.67         21.00         2.61 o
  17   2   7         19.41         16.79         3.71 o
  18   2   7          6.09          4.66         3.06 o
  19   2   7         11.74         10.64         3.29 o
   1   3   7         62.08         53.62         1.52 o
   2   3   7        293.33        267.64         3.46 o
   3   3   7         49.03         48.10         1.54 o
   4   3   7        990.61        978.42        14.79 o
   5   3   7         56.23         56.11         3.94 o
   6   3   7         95.30        103.79         3.37 o
   7   3   7         27.78         28.37         3.01 o
   8   3   7        112.41        108.97         3.65 o
   9   3   7        437.76        425.15         9.19 o
  10   3   7        377.41        369.55         7.39 o
  11   3   7        154.94        150.75         4.68 o
  12   3   7          0.25         -1.68         2.19 o
  13   3   7         10.17         11.31         2.67 o
  14   3   7         20.01         20.78         3.13 o
  15   3   7         34.24         27.22         3.48 o
  16   3   7         14.49         12.71         3.46 o
  17   3   7         53.76         55.10         4.60 o
  18   3   7         70.38         71.89         7.66 o
   1   4   7        316.62        301.35         5.01 o
   2   4   7        101.64         92.37         3.02 o
   3   4   7         17.69         16.46         1.69 o
   4   4   7        323.62        304.99         5.64 o
   5   4   7         89.18         92.07         3.59 o
   6   4   7        292.00        280.16         6.17 o
   7   4   7         15.58         18.28         2.32 o
   8   4   7         68.86         67.59         3.56 o
   9   4   7         40.27         43.99         2.96 o
  10   4   7        105.83        107.76         4.42 o
  11   4   7        177.84        189.25         5.54 o
  12   4   7        149.11        147.22         5.18 o
  13   4   7         54.34         69.76         5.49 o
  14   4   7         27.23         34.41         3.37 o
  15   4   7         42.04         56.28         3.94 o
  16   4   7         11.14         15.16         3.03 o
   1   5   7        554.42        543.23        11.26 o
   2   5   7        103.12        100.70         5.21 o
   3   5   7        539.16        524.87         9.74 o
   4   5   7         36.22         31.51         2.84 o
   5   5   7        104.59        116.62         5.21 o
   6   5   7         40.95         46.56         3.27 o
   7   5   7        300.65        292.38         6.91 o
   8   5   7         17.65         14.05         2.50 o
   9   5   7         34.87         34.24         3.07 o
  10   5   7         10.04         11.14         2.52 o
  11   5   7         47.01         52.81         3.68 o
  12   5   7         18.09         21.94         3.03 o
  13   5   7         90.85         96.32         5.05 o
   1   6   7         69.36         67.08         5.37 o
   2   6   7         39.19         52.29         4.82 o
   3   6   7         14.05         19.71         3.06 o
   4   6   7         42.92         44.36         3.36 o
   5   6   7         18.36         18.23         2.70 o
   6   6   7          5.72          6.19         2.46 o
   7   6   7          6.72          2.73         2.40 o
   8   6   7          7.32          6.32         2.53 o
   9   6   7         16.21         14.76         2.88 o
   0   0   8        490.36        519.63        11.82 o
   2   0   8        569.77        563.67         7.44 o
   4   0   8        152.88        165.46         8.30 o
   6   0   8       1320.04       1345.60        27.15 o
   8   0   8        572.45        612.47        13.69 o
  10   0   8        866.30        862.88        18.87 o
  12   0   8       1744.84       1694.78        34.97 o
  14   0   8        230.26        200.10        10.41 o
  16   0   8        366.96        361.48        15.94 o
  18   0   8        112.94        116.48        10.41 o
  20   0   8          4.88          6.83         5.53 o
   0   1   8        446.45        506.89         6.04 o
   1   1   8        318.82        327.33         3.27 o
   2   1   8        625.23        646.82         6.21 o
   3   1   8       2598.79       2708.37        25.91 o
   4   1   8        442.17        457.03         5.42 o
   5   1   8        958.60        932.88        11.13 o
   6   1   8        482.68        457.89         6.04 o
   7   1   8        236.61        237.09         3.73 o
   8   1   8        326.11        341.96         5.37 o
   9   1   8        364.14        354.28         5.67 o
  10   1   8        103.25        102.54         3.22 o
  11   1   8        335.46        325.33         6.32 o
  12   1   8        514.49        502.08         8.77 o
  13   1   8         53.28         63.63         3.72 o
  14   1   8        147.43        153.43         5.23 o
  15   1   8         20.83         23.30         2.74 o
  16   1   8        138.31        130.35         5.42 o
  17   1   8         93.52         93.95         6.20 o
  18   1   8         56.56         63.68         7.16 o
  19   1   8          8.41          9.16         3.79 o
   0   2   8       2715.52       2892.29        39.93 o
   1   2   8        530.65        517.85         6.27 o
   2   2   8        871.60        860.60        10.44 o
   3   2   8        384.05        376.08         5.74 o
   4   2   8        255.34        241.93         4.83 o
   5   2   8        645.55        650.54        10.28 o
   6   2   8        106.25        121.70         4.23 o
   7   2   8        644.48        639.99         8.11 o
   8   2   8         34.94         33.55         2.18 o
   9   2   8         94.53         89.16         2.21 o
  10   2   8        319.02        314.79         4.93 o
  11   2   8         73.11         70.94         2.44 o
  12   2   8        104.05        106.44         2.92 o
  13   2   8        119.25        115.00         3.65 o
  14   2   8          4.75          7.59         1.97 o
  15   2   8          5.79          4.26         2.11 o
  16   2   8         44.00         50.55         4.05 o
  17   2   8          7.17         10.58         2.99 o
  18   2   8         10.55          3.03         3.05 o
  19   2   8         17.49         17.44         4.35 o
   0   3   8        836.59        854.90        13.11 o
   1   3   8        116.27        118.07         2.01 o
   2   3   8        339.55        327.80         4.32 o
   3   3   8        330.18        311.36         5.84 o
   4   3   8         76.12         67.98         4.23 o
   5   3   8         94.15         83.71         3.16 o
   6   3   8         77.38         69.77         4.47 o
   7   3   8         39.15         37.08         2.77 o
   8   3   8         40.71         36.50         2.55 o
   9   3   8         80.88         86.14         3.74 o
  10   3   8        122.86        134.53         5.07 o
  11   3   8        184.95        188.91         5.24 o
  12   3   8         78.74         86.68         4.15 o
  13   3   8        131.75        128.28         5.17 o
  14   3   8          0.18          2.21         2.32 o
  15   3   8         43.42         43.12         3.47 o
  16   3   8         30.49         33.85         3.39 o
  17   3   8          2.53          0.06         2.60 o
  18   3   8         13.64         13.01         5.86 o
   0   4   8        544.45        500.09         8.92 o
   1   4   8        158.96        157.06         3.57 o
   2   4   8        411.37        389.83         6.72 o
   3   4   8        671.39        630.08         9.54 o
   4   4   8          0.17         -1.50         1.50 o
   5   4   8        187.18        177.72         4.99 o
   6   4   8        227.70        222.53         5.56 o
   7   4   8         14.68         15.26         2.23 o
   8   4   8        162.65        146.94         8.84 o
   9   4   8        442.16        430.91         8.58 o
  10   4   8         14.73         21.78         2.64 o
  11   4   8         11.85         10.52         2.56 o
  12   4   8         60.96         63.43         4.18 o
  13   4   8        216.22        219.72         6.51 o
  14   4   8         42.66         45.89         3.76 o
  15   4   8        152.41        163.36         6.01 o
  16   4   8         34.96         35.14         6.83 o
   0   5   8        306.74        295.22         9.19 o
   1   5   8          6.30         10.26         2.56 o
   2   5   8         43.56         42.97         3.07 o
   3   5   8        210.73        208.33         5.68 o
   4   5   8         11.07         13.12         2.44 o
   5   5   8        397.22        365.07         7.85 o
   6   5   8         28.79         32.18         2.93 o
   7   5   8         10.33          8.96         2.41 o
   8   5   8         11.39          6.15         2.43 o
   9   5   8         38.12         33.72         3.13 o
  10   5   8          0.15          1.63         2.49 o
  11   5   8          7.25          8.68         2.64 o
  12   5   8          5.47          9.10         2.72 o
  13   5   8         31.78         28.03         4.68 o
   0   6   8        182.35        203.35        11.71 o
   1   6   8         20.97         35.69         4.25 o
   2   6   8         18.90         24.20         3.91 o
   3   6   8        120.08        143.63         5.93 o
   4   6   8         41.22         56.41         5.03 o
   5   6   8         71.20         81.06         4.49 o
   6   6   8          4.77          3.85         2.46 o
   7   6   8          3.21          3.24         2.52 o
   8   6   8          6.07          1.96         2.47 o
   2   0   9         27.66         24.08         1.06 o
   4   0   9        794.69        936.80        15.39 o
   6   0   9         70.35         66.30         3.33 o
   8   0   9        434.79        407.16        11.71 o
  10   0   9         43.64         56.10         3.89 o
  12   0   9        200.90        211.50         7.35 o
  14   0   9         56.16         52.96         4.48 o
  16   0   9        110.44        107.46         6.43 o
  18   0   9        101.96         98.08         6.76 o
   1   1   9        637.15        602.83         5.65 o
   2   1   9       3461.78       3461.94        30.94 o
   3   1   9        406.25        459.47         5.03 o
   4   1   9        427.45        412.49         5.02 o
   5   1   9        406.29        432.84         5.79 o
   6   1   9         55.60         52.82         1.70 o
   7   1   9        130.12        117.70         2.55 o
   8   1   9        597.15        578.04         7.61 o
   9   1   9        116.12        125.18         3.12 o
  10   1   9        679.84        650.98        12.50 o
  11   1   9         31.12         32.24         2.11 o
  12   1   9         18.12         18.27         1.84 o
  13   1   9         29.02         31.03         2.41 o
  14   1   9        186.31        172.68         4.89 o
  15   1   9         83.47         78.23         3.82 o
  16   1   9         20.54         13.73         2.91 o
  17   1   9         55.18         44.74         3.87 o
  18   1   9         54.78         54.28         4.26 o
  19   1   9         16.79         13.95         3.43 o
   1   2   9        782.11        789.53         9.02 o
   2   2   9        677.87        575.69        59.61 o
   3   2   9         42.07         39.51         1.91 o
   4   2   9        209.72        211.47         4.51 o
   5   2   9        294.49        291.73         5.69 o
   6   2   9         52.69         57.36         2.64 o
   7   2   9        185.83        196.34         4.96 o
   8   2   9        286.97        272.44         4.87 o
   9   2   9        202.59        198.60         3.54 o
  10   2   9        165.74        161.49         3.32 o
  11   2   9        277.72        270.62         5.38 o
  12   2   9         57.99         53.01         2.63 o
  13   2   9        100.90         95.08         3.49 o
  14   2   9        104.35         98.07         4.23 o
  15   2   9        145.14        138.13         5.03 o
  16   2   9          0.05         -1.47         2.21 o
  17   2   9        107.02        108.90         4.94 o
  18   2   9          0.77         -0.40         2.54 o
   1   3   9        442.32        417.94         5.22 o
   2   3   9        459.05        450.49         5.61 o
   3   3   9         27.86         34.12         2.57 o
   4   3   9          8.70          7.36         1.74 o
   5   3   9        441.51        441.66         8.09 o
   6   3   9        221.61        221.62         5.24 o
   7   3   9        243.76        238.37         5.64 o
   8   3   9         57.33         58.16         3.29 o
   9   3   9         54.61         46.17         2.95 o
  10   3   9        280.55        278.08         6.46 o
  11   3   9        158.61        166.02         5.11 o
  12   3   9        130.49        137.79         4.94 o
  13   3   9        156.11        156.61         5.38 o
  14   3   9         88.95         97.23         4.65 o
  15   3   9          1.23          2.25         2.45 o
  16   3   9         20.38         23.96         3.17 o
  17   3   9          2.47          1.68         2.67 o
   1   4   9        587.93        540.71         7.67 o
   2   4   9         38.04         36.32         2.05 o
   3   4   9          9.08          7.03         2.11 o
   4   4   9         88.69         77.30         3.65 o
   5   4   9         85.22         88.31         3.74 o
   6   4   9         17.21         17.71         2.32 o
   7   4   9         52.88         58.03         3.52 o
   8   4   9         49.52         58.35         3.48 o
   9   4   9          2.61         12.70         2.43 o
  10   4   9        240.17        222.61         6.13 o
  11   4   9         64.02         65.63         4.54 o
  12   4   9        135.24        131.10         5.18 o
  13   4   9         39.11         49.65         3.73 o
  14   4   9          6.96          6.63         2.65 o
  15   4   9         29.37         34.07         3.57 o
   1   5   9         36.00         44.34         3.81 o
   2   5   9         21.05         26.17         2.76 o
   3   5   9         94.72         89.91         4.17 o
   4   5   9         17.25         13.04         2.48 o
   5   5   9         24.68         31.03         2.94 o
   6   5   9          4.66          3.28         2.27 o
   7   5   9         29.21         28.95         2.91 o
   8   5   9         22.19         20.33         2.76 o
   9   5   9         64.51         71.35         4.14 o
  10   5   9          1.94          4.03         2.54 o
  11   5   9         66.96         75.53         4.44 o
  12   5   9         10.29          9.18         2.84 o
   1   6   9        127.77        150.91         7.93 o
   2   6   9         70.21         81.74         5.16 o
   3   6   9         11.30         20.90         3.32 o
   4   6   9         88.76        101.03         5.82 o
   5   6   9         56.05         61.98         4.09 o
   6   6   9          1.67          4.42         2.59 o
   7   6   9         95.20         96.53         5.56 o
   0   0  10       4255.90       4230.50        65.80 o
   2   0  10        685.53        707.81         9.21 o
   4   0  10        297.81        297.77         6.01 o
   6   0  10       3161.16       3149.50        60.15 o
   8   0  10        257.52        250.66         7.24 o
  10   0  10        611.68        592.98        13.69 o
  12   0  10        549.38        538.17        13.34 o
  14   0  10         43.76         33.08         3.66 o
  16   0  10         33.16         39.19         4.25 o
  18   0  10          3.76         -1.16         4.88 o
   0   1  10       1382.37       1516.78        17.12 o
   1   1  10         60.38         57.43         1.20 o
   2   1  10        627.04        646.60         6.73 o
   3   1  10         20.91         21.37         0.92 o
   4   1  10        286.20        272.38         4.07 o
   5   1  10          4.95          7.83         1.24 o
   6   1  10        159.01        156.60         2.93 o
   7   1  10         31.47         29.60         1.54 o
   8   1  10        160.43        163.57         3.22 o
   9   1  10         18.50         16.93         1.43 o
  10   1  10         15.58         15.40         1.60 o
  11   1  10        181.23        164.72         3.87 o
  12   1  10        103.09         99.10         3.26 o
  13   1  10        103.50        103.07         3.43 o
  14   1  10         38.87         41.50         2.72 o
  15   1  10        141.36        131.45         4.74 o
  16   1  10         70.43         72.01         3.89 o
  17   1  10         24.90         24.63         2.95 o
  18   1  10         16.91         23.22         3.63 o
  19   1  10         30.57         38.39         7.16 o
   0   2  10        318.95        352.90         6.13 o
   1   2  10        971.34        939.96        10.46 o
   2   2  10         24.91         24.31         1.04 o
   3   2  10        940.58        919.10        12.40 o
   4   2  10         39.61         33.06         2.25 o
   5   2  10        405.71        382.26         6.99 o
   6   2  10        277.33        266.29         4.74 o
   7   2  10        685.57        650.32         9.38 o
   8   2  10          0.45          1.39         1.40 o
   9   2  10        395.97        381.64         6.44 o
  10   2  10        124.83        118.55         3.46 o
  11   2  10        123.07        123.92         3.72 o
  12   2  10         33.85         32.91         2.28 o
  13   2  10         34.60         36.07         2.94 o
  14   2  10          6.99          1.31         2.15 o
  15   2  10          3.80          2.19         2.39 o
  16   2  10         19.66         15.33         2.91 o
  17   2  10         21.81         23.35         3.17 o
  18   2  10         32.43         38.24         4.26 o
   0   3  10        939.63        880.21        13.67 o
   1   3  10        209.75        222.44         3.07 o
   2   3  10         86.73         78.44         2.61 o
   3   3  10        302.44        283.67         5.33 o
   4   3  10        163.22        147.53         4.29 o
   5   3  10         21.76         28.90         2.77 o
   6   3  10        710.60        675.30        11.33 o
   7   3  10        179.55        178.74         4.95 o
   8   3  10        493.69        494.22         9.19 o
   9   3  10         60.80         73.16         3.76 o
  10   3  10         93.26         92.40         3.96 o
  11   3  10         20.85         22.65         2.60 o
  12   3  10        159.11        161.63         5.35 o
  13   3  10         46.78         66.06         4.04 o
  14   3  10         68.82         77.28         4.48 o
  15   3  10         18.30         20.85         3.09 o
  16   3  10         11.85         14.12         3.03 o
  17   3  10         11.84         15.29         5.86 o
   0   4  10        235.09        213.50         7.32 o
   1   4  10         67.53         69.65         3.05 o
   2   4  10         97.58         94.54         3.37 o
   3   4  10         29.54         32.01         2.68 o
   4   4  10         16.80         14.54         2.23 o
   5   4  10         29.88         36.29         3.71 o
   6   4  10          8.56          6.79         2.05 o
   7   4  10        156.50        159.56         5.07 o
   8   4  10         93.07         99.72         4.34 o
   9   4  10        135.41        148.22         5.15 o
  10   4  10         26.91         29.44         3.05 o
  11   4  10          6.91          9.12         2.60 o
  12   4  10          8.68         10.86         2.76 o
  13   4  10         80.33         75.17         4.43 o
  14   4  10         18.97         18.51         3.12 o
  15   4  10          9.49         11.06         5.53 o
   0   5  10         99.80         98.79         6.07 o
   1   5  10         72.23         86.94         4.74 o
   2   5  10         38.13         36.49         4.37 o
   3   5  10         90.80         90.42         4.30 o
   4   5  10          0.61         -2.11         2.11 o
   5   5  10          0.92          0.68         2.23 o
   6   5  10          7.12          4.67         2.35 o
   7   5  10         34.90         31.99         3.07 o
   8   5  10         14.62          9.85         2.63 o
   9   5  10         60.04         72.22         4.30 o
  10   5  10         22.44         24.88         3.20 o
  11   5  10        106.79        114.04         6.05 o
  12   5  10          2.37          6.51         5.21 o
   0   6  10        148.62        149.99        11.39 o
   1   6  10          8.30         20.23         4.14 o
   2   6  10         25.76         30.66         3.93 o
   3   6  10         40.87         44.82         4.07 o
   4   6  10          2.93          5.92         2.68 o
   5   6  10         15.92         16.62         2.96 o
   6   6  10          2.52          0.98         4.88 o
   2   0  11        393.51        359.73         8.61 o
   4   0  11       1694.64       1687.39        20.88 o
   6   0  11        357.61        370.08         7.45 o
   8   0  11        297.41        285.13         7.81 o
  10   0  11        232.61        235.65         7.35 o
  12   0  11        104.64        115.41         8.46 o
  14   0  11         74.75         64.76         7.32 o
  16   0  11         18.67         25.99         3.91 o
  18   0  11          1.38         -4.23         4.88 o
   1   1  11         19.96         18.30         0.73 o
   2   1  11        262.92        277.75         3.24 o
   3   1  11        872.34        929.53         9.47 o
   4   1  11        558.53        512.96         6.22 o
   5   1  11         34.44         34.92         1.92 o
   6   1  11        306.02        289.86         4.49 o
   7   1  11         27.09         26.90         1.60 o
   8   1  11        279.72        284.08         4.56 o
   9   1  11        129.65        121.63         2.95 o
  10   1  11        139.87        136.47         3.18 o
  11   1  11         38.49         39.38         2.03 o
  12   1  11         99.16         99.55         3.34 o
  13   1  11         46.16         48.88         2.68 o
  14   1  11        121.97        120.09         4.64 o
  15   1  11          0.73          1.12         2.06 o
  16   1  11         13.66         16.39         2.67 o
  17   1  11         23.88         22.33         3.57 o
  18   1  11         84.35         80.70         5.07 o
   1   2  11        973.27        947.85        10.64 o
   2   2  11         69.41         72.28         1.86 o
   3   2  11         52.08         50.37         2.32 o
   4   2  11        104.10         93.17         3.17 o
   5   2  11        348.65        328.75         7.04 o
   6   2  11         14.45         18.58         1.58 o
   7   2  11       1201.20       1134.11        15.19 o
   8   2  11        234.09        248.17         4.82 o
   9   2  11         22.54         22.28         1.82 o
  10   2  11        234.49        227.25         4.82 o
  11   2  11        198.35        201.11         5.40 o
  12   2  11         50.40         54.88         3.40 o
  13   2  11         85.14         80.19         4.02 o
  14   2  11         10.04          9.92         2.43 o
  15   2  11         69.89         70.28         4.22 o
  16   2  11          7.71          8.89         2.75 o
  17   2  11         55.73         55.73         4.14 o
   1   3  11         70.67         68.06         2.01 o
   2   3  11        889.11        836.60        10.78 o
   3   3  11        312.43        290.40         5.57 o
   4   3  11        783.89        764.66        12.63 o
   5   3  11        348.14        343.72         7.07 o
   6   3  11         12.61         13.98         2.18 o
   7   3  11        107.33        117.42         4.30 o
   8   3  11        179.65        169.95         5.04 o
   9   3  11        116.97        111.62         4.33 o
  10   3  11         32.57         33.63         2.97 o
  11   3  11        130.80        138.84         4.94 o
  12   3  11         17.37         22.24         2.88 o
  13   3  11         11.35         16.65         2.80 o
  14   3  11          4.33          4.39         2.54 o
  15   3  11         15.21         13.59         2.91 o
  16   3  11          4.87          5.55         3.06 o
   1   4  11         21.23         23.62         2.19 o
   2   4  11         72.66         67.59         3.14 o
   3   4  11         52.95         53.47         3.29 o
   4   4  11        129.73        131.17         4.58 o
   5   4  11        187.05        193.67         5.44 o
   6   4  11         27.06         27.84         2.80 o
   7   4  11         27.95         30.00         2.93 o
   8   4  11         73.89         71.84         3.97 o
   9   4  11          2.97          9.99         2.52 o
  10   4  11         64.06         69.15         4.09 o
  11   4  11          3.57          6.72         2.52 o
  12   4  11         37.49         44.01         3.65 o
  13   4  11          5.86          6.64         2.74 o
  14   4  11          1.88         -0.73         3.89 o
   1   5  11         62.21         68.98         4.59 o
   2   5  11         32.62         32.71         3.12 o
   3   5  11         53.40         53.92         3.65 o
   4   5  11         26.36         23.82         2.97 o
   5   5  11        169.30        168.29         5.54 o
   6   5  11         39.42         44.39         4.23 o
   7   5  11         61.28         66.57         4.12 o
   8   5  11          7.37          6.03         2.60 o
   9   5  11         48.87         50.00         3.69 o
  10   5  11          1.22          6.13         2.80 o
  11   5  11         20.26         28.31         6.18 o
   1   6  11         65.23         77.05        11.39 o
   2   6  11          4.79         12.45         3.32 o
   3   6  11          5.98          6.72         3.19 o
   4   6  11         14.97         18.89         4.25 o
   0   0  12        956.86        896.12        15.07 o
   2   0  12        300.68        307.50         4.76 o
   4   0  12        434.96        443.58         6.44 o
   6   0  12        287.64        272.10         7.80 o
   8   0  12         81.47         73.41         3.71 o
  10   0  12        731.33        725.99        16.57 o
  12   0  12         86.99        104.29         6.18 o
  14   0  12         14.75         20.90         3.43 o
  16   0  12        247.62        249.23        13.01 o
  18   0  12         68.73         63.12         8.13 o
   0   1  12        711.13        614.87         7.56 o
   1   1  12         21.73         20.75         0.86 o
   2   1  12        290.78        271.80         3.07 o
   3   1  12        405.50        390.67         4.30 o
   4   1  12        154.43        149.14         2.72 o
   5   1  12        681.55        670.46         8.62 o
   6   1  12        673.69        622.61         8.17 o
   7   1  12          2.78          2.89         1.33 o
   8   1  12         72.07         65.43         2.38 o
   9   1  12         87.92         77.47         2.60 o
  10   1  12        192.42        181.14         3.80 o
  11   1  12        155.07        152.83         3.62 o
  12   1  12          2.27          4.18         1.75 o
  13   1  12         24.17         26.03         2.37 o
  14   1  12         28.94         34.11         2.64 o
  15   1  12         36.11         38.03         3.19 o
  16   1  12         23.30         30.92         3.25 o
  17   1  12         17.54         18.59         3.04 o
   0   2  12        273.70        275.42         5.26 o
   1   2  12        199.80        198.45         3.22 o
   2   2  12         79.43         74.76         2.01 o
   3   2  12        354.79        354.33         6.04 o
   4   2  12        183.95        178.92         3.97 o
   5   2  12        185.84        178.13         4.70 o
   6   2  12        228.26        233.08         4.58 o
   7   2  12        461.97        471.67         8.74 o
   8   2  12         29.63         35.77         2.60 o
   9   2  12        138.33        129.61         4.25 o
  10   2  12         28.96         33.61         2.72 o
  11   2  12         80.10         81.59         3.90 o
  12   2  12         31.75         32.00         2.97 o
  13   2  12        157.86        162.59         5.34 o
  14   2  12          1.08          4.56         2.42 o
  15   2  12         70.61         84.31         4.70 o
  16   2  12         21.83         20.83         3.13 o
  17   2  12          6.11         12.36         5.86 o
   0   3  12        692.96        642.99        10.63 o
   1   3  12         10.28          7.25         1.86 o
   2   3  12         13.94         16.66         1.67 o
   3   3  12        438.41        424.14         7.19 o
   4   3  12         79.78         77.88         3.68 o
   5   3  12         97.32         95.05         3.97 o
   6   3  12          0.74         -0.57         1.94 o
   7   3  12         15.68         17.21         2.40 o
   8   3  12         21.25         19.80         2.71 o
   9   3  12        159.66        158.26         5.08 o
  10   3  12         68.33         69.19         4.01 o
  11   3  12         19.06         23.72         2.91 o
  12   3  12         52.43         54.39         3.74 o
  13   3  12          8.02          4.51         2.52 o
  14   3  12          0.41          1.61         2.58 o
  15   3  12         21.86         24.91         3.32 o
   0   4  12        134.26        125.67         6.32 o
   1   4  12        110.94         97.69         3.68 o
   2   4  12        175.80        171.00         4.67 o
   3   4  12        280.68        277.97         6.71 o
   4   4  12         35.15         42.65         3.21 o
   5   4  12         43.35         47.71         3.29 o
   6   4  12         71.63         70.81         3.75 o
   7   4  12         82.12         85.18         4.51 o
   8   4  12         62.48         65.40         3.95 o
   9   4  12        176.75        174.18         5.76 o
  10   4  12         31.06         45.18         3.61 o
  11   4  12         23.23         34.45         3.44 o
  12   4  12          6.04          9.23         2.73 o
  13   4  12          6.07          5.30         2.71 o
   0   5  12         31.32         25.53         4.37 o
   1   5  12         25.53         27.56         3.56 o
   2   5  12          7.09          6.40         2.46 o
   3   5  12          3.34          2.85         2.40 o
   4   5  12          8.58          9.55         2.68 o
   5   5  12         59.60         63.97         4.98 o
   6   5  12          9.14         11.44         2.76 o
   7   5  12         49.03         46.56         3.82 o
   8   5  12         35.64         36.71         3.57 o
   9   5  12         40.44         34.52         3.52 o
  10   5  12         16.72         32.21         6.83 o
   2   0  13        525.44        534.74         7.49 o
   4   0  13        483.88        466.15         6.79 o
   6   0  13          5.05          1.36         1.44 o
   8   0  13          8.40          4.37         1.81 o
  10   0  13        241.51        260.93         8.29 o
  12   0  13        115.77        134.36        10.09 o
  14   0  13        312.49        317.95        10.12 o
  16   0  13         24.08         27.01         5.86 o
   1   1  13        314.03        293.21         3.14 o
   2   1  13        196.97        188.22         2.46 o
   3   1  13         42.91         40.71         1.27 o
   4   1  13        615.13        574.07         6.49 o
   5   1  13        365.95        350.21         5.23 o
   6   1  13         20.52         27.09         1.65 o
   7   1  13        156.40        156.27         3.28 o
   8   1  13        294.51        281.50         4.75 o
   9   1  13        143.70        151.83         3.48 o
  10   1  13        140.35        152.53         4.11 o
  11   1  13         10.94         18.66         2.11 o
  12   1  13         84.67         83.16         3.52 o
  13   1  13         44.51         44.08         2.90 o
  14   1  13        112.16        116.14         4.79 o
  15   1  13        109.91        116.70         5.01 o
  16   1  13         37.95         45.58         3.73 o
  17   1  13         19.18         25.67         3.91 o
   1   2  13        331.52        305.17         4.01 o
   2   2  13        241.77        229.78         3.81 o
   3   2  13         26.20         25.71         1.97 o
   4   2  13         48.12         46.11         2.38 o
   5   2  13         50.35         45.55         2.84 o
   6   2  13         34.08         26.92         2.54 o
   7   2  13         87.43         88.87         3.80 o
   8   2  13        137.47        121.28         4.26 o
   9   2  13          3.50          7.73         2.07 o
  10   2  13         56.26         62.05         3.59 o
  11   2  13         54.85         61.22         3.66 o
  12   2  13         16.89         16.27         2.68 o
  13   2  13         35.59         42.50         3.37 o
  14   2  13         81.09         88.70         4.83 o
  15   2  13         91.86        105.32         5.19 o
  16   2  13          0.76          4.87         2.78 o
   1   3  13        187.92        182.18         4.43 o
   2   3  13         73.49         66.55         3.56 o
   3   3  13         13.29         11.90         1.91 o
   4   3  13         19.88         21.14         2.43 o
   5   3  13        237.36        236.38         5.92 o
   6   3  13        211.24        213.12         5.64 o
   7   3  13        147.58        153.50         5.14 o
   8   3  13          5.43          7.95         2.27 o
   9   3  13         43.80         44.21         3.29 o
  10   3  13          8.85         12.17         2.56 o
  11   3  13         42.38         48.89         3.57 o
  12   3  13         14.20         12.13         2.84 o
  13   3  13         37.67         39.37         3.57 o
  14   3  13         29.85         24.93         3.27 o
  15   3  13          8.61          5.21         5.21 o
   1   4  13        101.52        105.66         3.84 o
   2   4  13          7.34         10.49         2.15 o
   3   4  13         28.49         24.45         2.80 o
   4   4  13        100.94        112.48         4.72 o
   5   4  13        144.74        142.87         5.83 o
   6   4  13         11.90         16.20         2.63 o
   7   4  13         22.58         26.62         3.05 o
   8   4  13         18.03         15.87         2.83 o
   9   4  13         44.40         50.81         3.74 o
  10   4  13         73.26         77.12         4.61 o
  11   4  13         43.40         53.40         4.41 o
  12   4  13         66.55         69.58         5.96 o
   1   5  13         97.12        107.84         5.67 o
   2   5  13          5.39         11.51         2.63 o
   3   5  13          9.35         12.08         2.84 o
   4   5  13          5.37          9.54         2.84 o
   5   5  13         42.75         42.99         3.62 o
   6   5  13          1.48          3.89         2.72 o
   7   5  13         35.46         35.36         3.57 o
   8   5  13          4.49          5.06         2.80 o
   0   0  14       3581.72       3462.94        59.14 o
   2   0  14        464.16        454.17         6.74 o
   4   0  14          7.74          7.49         2.54 o
   6   0  14        148.43        128.50         4.75 o
   8   0  14        176.60        157.98         4.27 o
  10   0  14         67.96         74.16         4.12 o
  12   0  14        436.64        429.46         9.76 o
  14   0  14         18.67         25.74         5.53 o
  16   0  14          5.25          6.39         3.89 o
   0   1  14        210.77        194.48         3.65 o
   1   1  14         35.98         35.09         1.50 o
   2   1  14        256.36        256.10         3.06 o
   3   1  14         21.54         20.00         1.01 o
   4   1  14         44.86         40.57         1.49 o
   5   1  14         10.36          8.60         1.19 o
   6   1  14        186.22        179.30         3.26 o
   7   1  14         45.98         45.49         2.16 o
   8   1  14         88.19         87.49         3.19 o
   9   1  14          1.57          9.26         1.77 o
  10   1  14        226.72        239.52         5.25 o
  11   1  14        262.59        286.92         6.78 o
  12   1  14         87.98        101.04         4.41 o
  13   1  14         63.90         71.96         4.00 o
  14   1  14         21.73         24.93         3.04 o
  15   1  14         35.75         42.10         3.61 o
  16   1  14         39.97         47.69         3.93 o
   0   2  14        134.00        128.84         6.24 o
   1   2  14        442.30        427.45         5.57 o
   2   2  14          7.97          9.20         1.44 o
   3   2  14        126.73        123.72         3.08 o
   4   2  14         83.04         73.80         3.01 o
   5   2  14        158.76        145.03         4.51 o
   6   2  14         30.56         36.71         2.69 o
   7   2  14        121.95        108.87         4.10 o
   8   2  14          4.40          6.32         2.11 o
   9   2  14         20.73         28.17         2.80 o
  10   2  14         32.71         37.42         3.12 o
  11   2  14         53.95         54.94         3.62 o
  12   2  14         39.47         38.59         3.33 o
  13   2  14         10.39         10.19         2.80 o
  14   2  14          1.64          5.27         2.72 o
  15   2  14         19.11         24.56         3.37 o
   0   3  14        306.72        293.56         7.56 o
   1   3  14         25.80         26.82         2.30 o
   2   3  14         24.13         20.65         2.11 o
   3   3  14          9.55          7.28         1.85 o
   4   3  14         93.27         82.02         3.93 o
   5   3  14         58.68         55.10         3.25 o
   6   3  14         77.14         90.27         4.09 o
   7   3  14         51.07         55.08         3.49 o
   8   3  14         81.64         88.27         4.38 o
   9   3  14          7.08          7.79         2.48 o
  10   3  14         19.93         18.80         2.87 o
  11   3  14         56.04         60.13         3.94 o
  12   3  14         47.79         51.64         3.90 o
  13   3  14         66.10         76.24         5.19 o
  14   3  14          4.99         13.01         5.86 o
   0   4  14        193.55        197.17         8.30 o
   1   4  14         34.56         40.99         2.87 o
   2   4  14         51.75         54.52         3.22 o
   3   4  14         87.69         86.65         4.45 o
   4   4  14         34.47         32.25         3.07 o
   5   4  14         31.62         27.75         3.07 o
   6   4  14         52.99         60.54         4.02 o
   7   4  14         79.49         82.51         4.59 o
   8   4  14         49.36         47.68         3.57 o
   9   4  14         34.42         30.75         3.41 o
  10   4  14         16.66         23.37         3.23 o
  11   4  14          8.42         14.69         3.05 o
   0   5  14         13.21         15.94         4.37 o
   1   5  14         86.00        104.66         8.38 o
   2   5  14          0.85          8.88         3.24 o
   3   5  14        169.71        172.78         6.83 o
   4   5  14         14.00         22.00         3.25 o
   5   5  14         56.42         52.67         3.96 o
   6   5  14          0.19         -1.77         2.57 o
   7   5  14         21.76         26.03         6.51 o
   2   0  15       1386.94       1357.65        17.40 o
   4   0  15        572.40        533.10         7.77 o
   6   0  15        122.24        123.79         3.66 o
   8   0  15        378.15        368.66         7.15 o
  10   0  15          1.60          3.87         2.01 o
  12   0  15        125.17        125.73         6.78 o
  14   0  15        112.45        114.05         6.90 o
   1   1  15         24.79         24.66         1.29 o
   2   1  15        323.50        311.96         3.63 o
   3   1  15        196.12        193.33         2.65 o
   4   1  15        268.23        251.96         4.14 o
   5   1  15          2.91          0.63         1.09 o
   6   1  15         48.25         43.94         2.20 o
   7   1  15         23.56         22.70         1.99 o
   8   1  15         97.08        109.62         3.66 o
   9   1  15        110.80        124.10         4.47 o
  10   1  15         29.00         31.88         2.80 o
  11   1  15         20.22         29.52         2.93 o
  12   1  15         48.00         59.01         3.68 o
  13   1  15          6.66          9.91         2.62 o
  14   1  15         13.70         16.24         2.88 o
  15   1  15          7.98         13.03         3.53 o
   1   2  15         72.78         68.54         2.50 o
   2   2  15         74.92         69.36         2.55 o
   3   2  15        110.29        107.86         2.98 o
   4   2  15        145.89        151.18         3.49 o
   5   2  15        125.74        120.28         4.25 o
   6   2  15          3.93          3.32         1.94 o
   7   2  15         41.26         40.82         2.88 o
   8   2  15        124.64        126.90         4.58 o
   9   2  15        113.89        107.02         4.50 o
  10   2  15         29.00         30.37         3.08 o
  11   2  15         71.16         73.23         4.25 o
  12   2  15         11.23         13.45         2.78 o
  13   2  15         24.54         31.43         3.36 o
  14   2  15         26.74         33.20         3.57 o
   1   3  15         75.44         73.36         3.28 o
   2   3  15         21.21         27.00         3.29 o
   3   3  15         15.94         10.85         1.96 o
   4   3  15         76.43         77.35         3.84 o
   5   3  15         37.65         45.06         3.24 o
   6   3  15         26.17         27.23         2.84 o
   7   3  15         19.91         16.92         2.62 o
   8   3  15          3.43          0.10         2.35 o
   9   3  15         53.73         53.91         3.70 o
  10   3  15         54.70         53.16         3.78 o
  11   3  15         29.48         34.74         3.45 o
  12   3  15         22.53         24.59         3.29 o
  13   3  15         13.55         24.08         6.18 o
   1   4  15        129.06        126.18         5.33 o
   2   4  15        103.63        101.86         4.10 o
   3   4  15          9.67         11.27         2.75 o
   4   4  15         60.85         59.50         3.90 o
   5   4  15        102.41         99.96         4.87 o
   6   4  15          8.78         10.11         2.87 o
   7   4  15         58.61         66.15         4.17 o
   8   4  15          0.69          2.57         2.51 o
   9   4  15         17.16         22.36         3.16 o
  10   4  15         12.80         14.45         3.48 o
   1   5  15         48.75         53.56         4.54 o
   2   5  15         29.36         29.35         4.00 o
   3   5  15         54.48         63.91         5.46 o
   4   5  15          4.06          3.39         2.83 o
   5   5  15         18.51         16.59         6.51 o
   0   0  16         86.31         76.84         2.95 o
   2   0  16         28.37         33.44         1.83 o
   4   0  16         51.31         47.54         2.90 o
   6   0  16         97.18         89.36         3.37 o
   8   0  16         30.90         42.16         4.00 o
  10   0  16        209.94        207.49         8.38 o
  12   0  16          0.37          5.47         2.74 o
  14   0  16         43.10         46.50         5.17 o
   0   1  16        720.02        719.66        11.26 o
   1   1  16         44.89         54.74         3.14 o
   2   1  16        243.28        246.35         3.54 o
   3   1  16         67.46         73.12         2.30 o
   4   1  16        165.17        171.93         3.26 o
   5   1  16         65.45         70.35         2.64 o
   6   1  16        205.11        212.06         4.18 o
   7   1  16         58.32         59.18         2.63 o
   8   1  16         83.44         86.49         3.47 o
   9   1  16         79.84         83.19         3.57 o
  10   1  16         60.74         56.56         3.08 o
  11   1  16         14.79         16.12         2.38 o
  12   1  16         43.52         44.71         3.41 o
  13   1  16         22.51         27.14         3.16 o
  14   1  16         21.90         23.88         3.81 o
   0   2  16         34.92         37.37         3.06 o
   1   2  16         27.13         29.43         1.84 o
   2   2  16         48.48         46.65         2.24 o
   3   2  16          0.85          0.33         1.26 o
   4   2  16          3.98          4.97         1.45 o
   5   2  16         43.54         45.10         2.56 o
   6   2  16         29.72         34.16         2.50 o
   7   2  16         12.56          8.76         2.39 o
   8   2  16         48.85         51.16         3.49 o
   9   2  16         27.49         27.90         3.01 o
  10   2  16         18.30         23.68         3.05 o
  11   2  16         52.12         55.03         3.81 o
  12   2  16          7.58         13.59         2.88 o
  13   2  16         99.73        114.73         6.11 o
   0   3  16        131.52        118.01        11.23 o
   1   3  16         72.68         79.54         3.56 o
   2   3  16          4.66          9.82         2.10 o
   3   3  16        173.93        165.27         4.63 o
   4   3  16         26.90         27.64         2.87 o
   5   3  16         10.87         11.69         2.51 o
   6   3  16         51.84         45.17         3.43 o
   7   3  16         39.77         34.73         3.23 o
   8   3  16          6.52          5.59         2.60 o
   9   3  16         65.53         72.58         5.12 o
  10   3  16         29.10         30.02         3.37 o
  11   3  16         15.51         12.92         2.99 o
  12   3  16          9.25         13.99         5.53 o
   0   4  16          6.10          1.25         3.66 o
   1   4  16          2.54         -2.34         2.34 o
   2   4  16         14.86         10.68         2.37 o
   3   4  16         88.18         98.18         5.17 o
   4   4  16          1.04          2.44         2.54 o
   5   4  16          0.86          1.73         2.82 o
   6   4  16         20.25         21.55         3.14 o
   7   4  16         24.78         28.85         3.32 o
   8   4  16         24.20         23.47         3.76 o
   2   0  17        107.53        106.51         2.94 o
   4   0  17        246.65        238.42         5.20 o
   6   0  17         50.15         51.62         3.03 o
   8   0  17        164.11        170.82         5.75 o
  10   0  17        105.30        125.92        13.50 o
  12   0  17        124.56        129.21         7.12 o
   1   1  17         43.38         46.69         1.86 o
   2   1  17         64.83         67.98         2.50 o
   3   1  17          4.44          3.29         1.46 o
   4   1  17         16.67         16.23         1.65 o
   5   1  17          0.75         -0.16         1.31 o
   6   1  17         61.21         56.47         2.50 o
   7   1  17         15.58         14.24         1.78 o
   8   1  17         11.40          6.08         1.73 o
   9   1  17          0.18         -1.56         1.56 o
  10   1  17         38.68         37.30         2.79 o
  11   1  17         14.78         10.03         2.27 o
  12   1  17         35.31         34.71         3.32 o
  13   1  17          5.93          3.32         2.64 o
   1   2  17         51.73         52.84         2.84 o
   2   2  17         28.62         30.73         2.05 o
   3   2  17          2.99          2.50         1.45 o
   4   2  17         11.81          9.81         1.96 o
   5   2  17        175.83        182.56         4.61 o
   6   2  17         12.53         18.45         2.24 o
   7   2  17        186.96        185.37         4.92 o
   8   2  17         64.47         66.77         4.99 o
   9   2  17         49.39         56.01         3.74 o
  10   2  17         19.83         24.39         3.05 o
  11   2  17         14.77         20.92         3.05 o
  12   2  17          2.62          9.24         2.97 o
   1   3  17         58.83         60.79         3.29 o
   2   3  17         33.48         34.73         2.81 o
   3   3  17         17.75         20.66         2.48 o
   4   3  17         66.80         62.29         3.81 o
   5   3  17         38.64         50.79         3.65 o
   6   3  17         41.77         43.48         4.04 o
   7   3  17         38.42         47.08         3.69 o
   8   3  17         49.95         51.83         3.77 o
   9   3  17          0.08          4.17         2.72 o
  10   3  17         60.55         72.11         4.50 o
   1   4  17          6.23          7.03         2.71 o
   2   4  17         14.93         11.34         2.43 o
   3   4  17          5.76          4.19         2.59 o
   4   4  17          9.30         14.71         2.86 o
   5   4  17         30.19         30.44         3.44 o
   6   4  17          7.24         10.43         2.80 o
   0   0  18        224.41        218.50         6.86 o
   2   0  18          6.82          9.04         1.91 o
   4   0  18         32.16         33.19         3.56 o
   6   0  18        120.30        116.60         5.63 o
   8   0  18         35.05         29.96         3.79 o
  10   0  18         11.89          9.22         3.43 o
  12   0  18          5.52         -3.22         3.22 o
   0   1  18         79.14         76.71         3.67 o
   1   1  18         28.30         27.46         1.85 o
   2   1  18         64.65         68.05         2.61 o
   3   1  18         85.90         90.35         2.89 o
   4   1  18         43.94         44.86         2.54 o
   5   1  18         20.15         19.26         2.13 o
   6   1  18         37.22         37.20         2.55 o
   7   1  18         43.57         39.11         2.64 o
   8   1  18         33.96         33.36         2.63 o
   9   1  18         26.37         26.20         2.55 o
  10   1  18         35.64         39.73         3.29 o
  11   1  18         14.71         15.98         2.72 o
  12   1  18         33.27         30.58         3.31 o
   0   2  18        140.12        136.53         6.86 o
   1   2  18         15.45         13.42         2.14 o
   2   2  18         23.36         23.30         2.38 o
   3   2  18        156.99        166.06         4.58 o
   4   2  18         32.58         35.36         2.53 o
   5   2  18        104.98        112.80         4.01 o
   6   2  18         86.67         91.91         3.81 o
   7   2  18          8.98         12.87         2.26 o
   8   2  18          0.47          3.83         2.08 o
   9   2  18         72.94         79.30         4.00 o
  10   2  18          6.57          9.48         2.54 o
  11   2  18         46.35         51.63         5.69 o
   0   3  18         43.89         37.54        10.74 o
   1   3  18          3.37          0.97         3.01 o
   2   3  18         43.41         38.86         2.86 o
   3   3  18          5.50          4.52         2.57 o
   4   3  18          8.91          5.67         3.10 o
   5   3  18          4.48          0.11         2.64 o
   6   3  18         21.17         21.58         3.29 o
   7   3  18         23.08         24.44         3.19 o
   8   3  18         22.43         28.83         3.37 o
   0   4  18         50.14         64.02         6.83 o
   1   4  18         30.85         42.81         3.68 o
   2   4  18         13.94         18.08         3.12 o
   3   4  18         58.77         74.03         6.44 o
   2   0  19         90.73         89.48         6.83 o
   4   0  19         11.12          8.78         4.23 o
   6   0  19         11.00          5.86         4.23 o
   8   0  19         47.64         54.34         7.16 o
  10   0  19         35.47         24.73         6.18 o
   1   1  19         95.45         95.80         5.26 o
   2   1  19         80.63         80.45         3.80 o
   3   1  19         17.95         22.71         2.07 o
   4   1  19         90.76        103.51         4.13 o
   5   1  19         68.99         70.63         3.40 o
   6   1  19         10.89         14.82         2.15 o
   7   1  19         47.33         61.14         3.65 o
   8   1  19         47.40         65.63         3.86 o
   9   1  19          2.64          7.37         2.40 o
  10   1  19         33.25         29.84         3.62 o
   1   2  19          1.48         -2.17         2.17 o
   2   2  19         69.32         64.95         3.28 o
   3   2  19         44.63         43.04         2.76 o
   4   2  19         23.15         28.81         2.91 o
   5   2  19         53.13         55.92         3.66 o
   6   2  19          1.04          2.49         1.92 o
   7   2  19          2.39          2.96         2.04 o
   8   2  19         20.46         21.55         3.05 o
   9   2  19         66.20         63.51         3.96 o
   1   3  19         76.78         76.13         4.16 o
   2   3  19          1.01         -0.89         2.03 o
   3   3  19          0.43         -2.29         2.29 o
   4   3  19          0.96         -2.44         2.44 o
   5   3  19         45.22         42.13         3.59 o
   6   3  19          6.67          3.42         3.45 o
   0   0  20        111.64        100.54         6.83 o
   2   0  20         74.05         67.68         6.83 o
   4   0  20         53.75         64.10         7.16 o
   6   0  20         72.33         81.34         7.81 o
   8   0  20         13.48         10.74         4.88 o
   0   1  20          4.24          3.70         3.20 o
   1   1  20         22.37         27.41         3.04 o
   2   1  20         34.70         38.62         3.23 o
   3   1  20         14.54         15.94         2.77 o
   4   1  20         10.77         14.75         3.20 o
   5   1  20          8.42          7.24         3.20 o
   6   1  20         43.75         59.86         6.02 o
   7   1  20         10.98         10.87         3.43 o
   8   1  20         19.19         20.23         3.98 o
   0   2  20         49.63         53.72         5.05 o
   1   2  20         11.16          5.91         2.34 o
   2   2  20         10.38         12.43         2.54 o
   3   2  20         24.07         27.47         2.86 o
   4   2  20         20.03         15.84         3.23 o
   5   2  20          2.19          0.72         2.81 o
   6   2  20         20.37         13.61         3.59 o
   7   2  20         11.19         12.69         5.53 o
   0   3  20         16.38         11.71         5.53 o
   1   3  20          7.41          9.13         3.79 o
   2   3  20         20.10         28.27         6.51 o
   2   0  21        102.64        116.48         8.46 o
   4   0  21         77.46        104.77         8.46 o
   6   0  21         12.57         21.80         5.21 o
   1   1  21         11.60         11.68         2.87 o
   2   1  21         32.36         39.37         5.86 o
   3   1  21          1.08          0.98         3.90 o
   4   1  21          5.91          6.83         4.56 o
   5   1  21          0.69         -1.95         4.23 o
   6   1  21          7.17          3.93         3.43 o
   1   2  21         19.69         21.71         2.88 o
   2   2  21          7.54         10.14         2.54 o
   3   2  21          2.63          3.49         3.10 o
                                                
